# Supplementary material for: DNA methylation associated with the serum alanine aminotransferase concentration: evidence from Chinese monozygotic twins
Source: Clin Epigenetics. 2025 Apr 28;17:65. doi: 10.1186/s13148-025-01869-1 (PMC12039056; doi:10.1186/s13148-025-01869-1)
Supplement: Supplementary file 2 — Additional file 2. [file 13148_2025_1869_MOESM2_ESM.xlsx]

## Sheet: TableS1
Table S1 Comprehensive List of 85 Significant CpG Sites Associated with ALT Levels
Chromosome	Position	pvalue	Coefficient	Gene	Nearest gene
chr5	180046227	1.25678e-10	-0.0890412	FLT4
chr5	180046224	1.26172e-10	-0.0890894	FLT4
chr5	180046235	1.38278e-10	-0.0888852	FLT4
chr5	180046240	1.47117e-10	-0.0887553	FLT4
chr5	180046244	1.52575e-10	-0.0886856	FLT4
chr5	180046249	1.60367e-10	-0.0885374	FLT4
chr5	180046258	1.90962e-10	-0.0884296	FLT4
chr5	180046270	2.21784e-10	-0.0884146	FLT4
chr5	180046275	2.30307e-10	-0.0884783	FLT4
chr5	180046290	2.84612e-10	-0.0887632	FLT4
chr5	180046305	4.79337e-10	-0.0894725	FLT4
chr10	1517277	6.88062e-10	-0.0843727	ADARB2
chr10	1517258	1.35009e-09	-0.0856841	ADARB2
chr13	20139121	2.16097e-09	-0.069614	MRPS31P2
chr10	1517242	2.5614e-09	-0.0871906	ADARB2
chr10	1517237	3.25705e-09	-0.0879497	ADARB2
chr10	1517307	3.9789e-09	-0.0820136	ADARB2
chr19	45532179	4.20679e-09	0.0664869	RELB
chr10	1517310	8.06954e-09	-0.0814286	ADARB2
chr10	1517225	8.78927e-09	-0.0893892	ADARB2
chr10	1517219	9.89009e-09	-0.08872	ADARB2
chr4	49163502	1.13867e-08	0.0634128	-	ENSG00000222437
chr15	72490479	1.23871e-08	0.0670051	-	GRAMD2
chr4	49163509	1.26953e-08	0.0629713	-	ENSG00000222437
chr19	45532170	1.28334e-08	0.0638519	RELB
chr4	49163519	1.45339e-08	0.0628393	-	ENSG00000222437
chr19	45532208	1.47425e-08	0.0795534	RELB
chr19	45532201	1.51529e-08	0.0791784	RELB
chr19	45532214	1.51825e-08	0.0794964	RELB
chr19	45532196	1.77266e-08	0.0787792	RELB
chr1	2928715	1.86976e-08	0.0658273	-	ACTRT2
chr19	45532235	2.38501e-08	0.0800399	RELB
chr10	1517313	2.3871e-08	-0.0805472	ADARB2
chr1	2928748	2.68892e-08	0.0662783	-	ACTRT2
chr1	2928733	3.10849e-08	0.0659782	-	ACTRT2
chr16	75244833	3.41472e-08	0.0653585	-	CTRB2
chr1	2928744	4.30764e-08	0.0663903	-	ACTRT2
chr6	168708331	4.66136e-08	-0.0972142	DACT2
chr19	3801047	4.9456e-08	0.0661987	MATK
chr1	154987750	5.00832e-08	0.0584224	ZBTB7B
chr4	49163538	5.43847e-08	0.0600878	-	ENSG00000222437
chr16	75244845	5.51552e-08	0.0659932	-	CTRB2
chr16	75244849	5.71015e-08	0.0656588	-	CTRB2
chr13	44361670	6.32039e-08	-0.0600825	-	ENSG00000270522
chr6	168708328	6.53321e-08	-0.0986228	DACT2
chr8	144212931	6.61823e-08	0.064225	-	LY6H
chr15	63753729	6.72344e-08	-0.0711295	ENSG00000259268
chr15	63753733	6.81367e-08	-0.0709258	ENSG00000259268
chr13	44361685	7.15109e-08	-0.0598253	-	ENSG00000270522
chr13	44361661	7.29836e-08	-0.0599931	-	ENSG00000270522
chr15	63753688	7.7466e-08	-0.0759338	ENSG00000259268
chr16	75244864	7.75905e-08	0.0648428	-	CTRB2
chr1	154987741	7.98869e-08	0.0573288	ZBTB7B
chr7	183999	8.02675e-08	0.0638397	ENSG00000240093
chr15	63753711	8.30191e-08	-0.0736603	ENSG00000259268
chr8	144212921	8.35714e-08	0.0621226	-	LY6H
chr13	44361689	8.6047e-08	-0.0595687	-	ENSG00000270522
chr10	118896019	8.89029e-08	-0.0706494	VAX1
chr8	145115313	9.65133e-08	0.0633257	OPLAH
chr10	118896013	9.92439e-08	-0.0706357	VAX1
chr13	44361696	1.01157e-07	-0.0596227	-	ENSG00000270522
chr15	63753700	1.02132e-07	-0.0748146	ENSG00000259268
chr8	145115302	1.11143e-07	0.0614144	OPLAH
chr21	47808888	1.12209e-07	0.0722833	PCNT
chr8	145115321	1.13649e-07	0.0640977	OPLAH
chr11	64033893	1.22723e-07	0.0622142	PLCB3
chr8	145115287	1.25776e-07	0.058926	OPLAH
chr8	145115283	1.31191e-07	0.0584004	OPLAH
chr16	32290044	1.33945e-07	-0.0755794	-	ENSG00000259822
chr16	32290024	1.5806e-07	-0.0730357	-	ENSG00000259822
chr16	32290032	1.58552e-07	-0.0739417	-	ENSG00000259822
chr2	130975685	1.59073e-07	0.0609669	-	RHOQP3
chr10	43429021	1.60564e-07	-0.0664239	-	ENSG00000229630
chr14	102642774	1.62122e-07	0.0693764	WDR20
chr8	145115339	1.62211e-07	0.0662001	OPLAH
chr16	32290059	1.76915e-07	-0.0784295	-	ENSG00000259822
chr8	144105056	1.80975e-07	0.0577555	LY6E
chr16	32290011	1.84425e-07	-0.0720047	-	ENSG00000259822
chr10	43429025	1.85371e-07	-0.0656031	-	ENSG00000229630
chr10	43429007	1.88279e-07	-0.0719174	-	ENSG00000229630
chr16	32290008	1.93382e-07	-0.0717781	-	ENSG00000259822
chr1	18959761	1.95314e-07	-0.0616432	PAX7
chr16	32290005	2.01078e-07	-0.0715778	-	ENSG00000259822
chr13	44361641	2.05298e-07	-0.0591313	-	ENSG00000270522
chr11	368915	2.1002e-07	-0.0581701	-	B4GALNT4

## Sheet: TableS2
Table S2 Comprehensive Causal Inference Analysis Results for 85 Significant CpG Sites
AVR：Absolute value of ratio, AVR = |βco-twin change| / |βself change|, AVR > 1.5 indicates a causal effect.
					Methylation to ALT					ALT to methylation
Rank	Chromosome	Position	Gene	Nearest gene	β self change	p self change	β co-twin change	p co-twin change	AVR	β self change	p self change	β co-twin change	p co-twin change	AVR
1	chr5	180046227	FLT4		-0.325226	0.116857	-1.17064	0.00616287	3.59947	0.000352478	0.955827	0.0420664	0.128042	-
2	chr5	180046224	FLT4		-0.32664	0.112398	-1.16633	0.00584617	3.57069	0.000411995	0.948441	0.0420852	0.127688	-
3	chr5	180046235	FLT4		-0.32367	0.123261	-1.17447	0.00633614	3.62861	0.000314609	0.960236	0.0420954	0.124763	-
4	chr5	180046240	FLT4		-0.322509	0.127799	-1.17762	0.00645824	3.65142	0.000268254	0.96598	0.0420642	0.123727	-
5	chr5	180046244	FLT4		-0.321029	0.132127	-1.18166	0.0065315	3.68086	0.000198335	0.974817	0.0420353	0.123268	-
6	chr5	180046249	FLT4		-0.318793	0.139013	-1.18891	0.00679224	3.72941	8.33e-05	0.989406	0.0419676	0.123432	-
7	chr5	180046258	FLT4		-0.31098	0.154115	-1.19514	0.00766935	3.84314	-0.00022449	0.971598	0.0414702	0.129763	-
8	chr5	180046270	FLT4		-0.304038	0.163726	-1.21029	0.00778637	3.98071	-0.000669663	0.917294	0.0408018	0.143039	-
9	chr5	180046275	FLT4		-0.301317	0.167584	-1.21832	0.00769689	4.0433	-0.000852926	0.895904	0.0406229	0.147519	-
10	chr5	180046290	FLT4		-0.298826	0.152876	-1.22785	0.0053375	4.10892	-0.00128067	0.849662	0.0401374	0.159588	-
11	chr5	180046305	FLT4		-0.290755	0.136284	-1.19318	0.00348966	4.10375	-0.0015236	0.828594	0.0395174	0.171802	-
12	chr10	1517277	ADARB2		-0.30171	0.467916	-1.09549	0.112995	-	0.00366024	0.588089	0.0514585	0.0826187	-
13	chr10	1517258	ADARB2		-0.303156	0.400846	-1.08445	0.0742505	-	0.00310103	0.652289	0.0502679	0.0915964	-
14	chr13	20139121	MRPS31P2		-0.55202	<0.001	-1.72665	<0.001	3.12788	-0.00204108	0.722606	0.0366204	0.178868	-
15	chr10	1517242	ADARB2		-0.318351	0.293369	-1.09695	0.0341158	3.44573	0.00268987	0.701583	0.0499883	0.0940114	-
16	chr10	1517237	ADARB2		-0.321943	0.254272	-1.10541	0.0254998	3.43356	0.00234291	0.741513	0.0499817	0.0947363	-
17	chr10	1517307	ADARB2		-0.341468	0.276088	-0.992019	0.0219449	2.90516	0.00653833	0.345742	0.0499677	0.0829671	-
18	chr19	45532179	RELB		0.38733	0.149404	1.85262	0.00727015	4.78306	0.0020593	0.684283	-0.0339237	0.115163	-
19	chr10	1517310	ADARB2		-0.353904	0.217942	-0.987812	0.0119285	2.79119	0.0067996	0.332312	0.0493597	0.0863014	-
20	chr10	1517225	ADARB2		-0.337478	0.140279	-1.11619	0.00992819	3.30743	0.00160491	0.826838	0.0502222	0.0951534	-
21	chr10	1517219	ADARB2		-0.365191	0.103794	-1.17905	0.004163	3.2286	0.00138682	0.850432	0.0507282	0.0908376	-
22	chr4	49163502	-	ENSG00000222437	0.380542	0.689499	1.52427	0.498066	-	0.000830927	0.870613	-0.0300238	0.267196	-
23	chr15	72490479	-	GRAMD2	0.808693	0.068715	2.64155	0.0015933	3.26644	0.0110624	0.111866	-0.0475058	0.0894873	-
24	chr4	49163509	-	ENSG00000222437	0.349324	0.744199	1.47209	0.554205	-	0.000801838	0.87553	-0.0290637	0.284841	-
25	chr19	45532170	RELB		0.425453	0.099796	1.75474	0.0102908	4.12441	0.00150371	0.758277	-0.0318995	0.140911	-
26	chr4	49163519	-	ENSG00000222437	0.315937	0.788424	1.38523	0.607226	-	0.000658853	0.898463	-0.0280375	0.305826	-
27	chr19	45532208	RELB		0.231521	0.345312	1.45637	0.0252595	6.29042	0.00321366	0.680313	-0.0360013	0.123289	-
28	chr19	45532201	RELB		0.251876	0.259302	1.53692	0.0110231	6.10191	0.0037299	0.626443	-0.0369279	0.113115	-
29	chr19	45532214	RELB		0.226106	0.362363	1.44703	0.0270523	6.39981	0.0031418	0.689944	-0.0357449	0.125034	-
30	chr19	45532196	RELB		0.252006	0.249602	1.54278	0.00903026	6.122	0.00383622	0.611394	-0.0366981	0.114805	-
31	chr1	2928715	-	ACTRT2	0.549767	0.213791	1.62751	0.0249497	2.96036	-0.00128291	0.806313	-0.039431	0.149932	-
32	chr19	45532235	RELB		0.195209	0.449273	1.366	0.029116	6.99764	0.00280068	0.732587	-0.0349868	0.130129	-
33	chr10	1517313	ADARB2		-0.376408	0.131647	-0.985659	0.00341252	2.61859	0.0072482	0.309821	0.0485237	0.0912541	-
34	chr1	2928748	-	ACTRT2	0.60345	0.0660238	1.74408	<0.001	2.89019	-9.21e-05	0.987055	-0.0402865	0.153376	-
35	chr1	2928733	-	ACTRT2	0.580519	0.134381	1.71051	0.00408262	2.94652	-0.000482846	0.929224	-0.039762	0.151924	-
36	chr16	75244833	-	CTRB2	0.000284587	0.999865	-0.604217	0.821643	-	0.000361959	0.955365	0.00553566	0.830915	-
37	chr1	2928744	-	ACTRT2	0.595841	0.080989	1.74168	0.000553999	2.92306	-4.69e-05	0.993349	-0.0402328	0.153336	-
38	chr6	168708331	DACT2		-0.358231	0.187925	-1.08737	0.0265023	3.0354	-0.00205541	0.818104	0.0463777	0.238958	-
39	chr19	3801047	MATK		0.580111	0.191923	1.60326	0.0466674	2.76371	-0.00138795	0.812618	-0.0386135	0.180297	-
40	chr1	154987750	ZBTB7B		0.807728	0.00557914	1.91607	<0.001	2.37217	-0.00194194	0.763917	-0.0355882	0.132173	-
41	chr4	49163538	-	ENSG00000222437	0.244219	0.858728	1.19213	0.692146	-	0.000493182	0.925077	-0.0243028	0.373602	-
42	chr16	75244845	-	CTRB2	-0.00284084	0.998639	-0.471355	0.855681	-	0.000227538	0.97158	0.00393565	0.880878	-
43	chr16	75244849	-	CTRB2	-0.00650756	0.996862	-0.391659	0.879928	-	0.000113288	0.985575	0.00208525	0.936529	-
44	chr13	44361670	-	ENSG00000270522	-0.812343	<0.001	-1.91363	<0.001	2.35569	-0.000984568	0.870344	0.0295172	0.213706	-
45	chr6	168708328	DACT2		-0.326492	0.234064	-1.01485	0.0432293	3.10834	-0.001882	0.835459	0.0451873	0.253038	-
46	chr8	144212931	-	LY6H	0.779686	<0.001	1.96915	<0.001	2.52556	-0.000177584	0.976471	-0.0416845	0.137134	-
47	chr15	63753729	ENSG00000259268		-0.653548	0.16141	-1.94733	0.0132465	2.97963	-0.00394196	0.559964	0.0452986	0.184184	-
48	chr15	63753733	ENSG00000259268		-0.650886	0.0968384	-1.94322	0.00125118	2.98549	-0.00384688	0.567479	0.04511	0.18477	-
49	chr13	44361685	-	ENSG00000270522	-0.755343	<0.001	-1.83566	<0.001	2.43023	-0.00113288	0.845226	0.028562	0.23284	-
50	chr13	44361661	-	ENSG00000270522	-0.832815	<0.001	-1.92557	<0.001	2.31212	-0.000816058	0.895161	0.02962	0.206767	-
51	chr15	63753688	ENSG00000259268		-0.617008	0.221217	-1.82898	0.0817178	-	-0.00591373	0.427617	0.0477771	0.192521	-
52	chr16	75244864	-	CTRB2	-0.00395308	0.997899	-0.0636444	0.979236	-	-0.000222292	0.969863	-0.00510469	0.844807	-
53	chr1	154987741	ZBTB7B		0.844487	<0.001	1.86426	<0.001	2.20757	-0.00264505	0.70008	-0.0350436	0.138371	-
54	chr7	183999	ENSG00000240093		0.0959122	0.898793	1.00081	0.415305	-	0.00187207	0.738788	-0.016441	0.509945	-
55	chr15	63753711	ENSG00000259268		-0.637622	0.261491	-1.88382	0.0977288	-	-0.00460845	0.514848	0.046642	0.188203	-
56	chr8	144212921	-	LY6H	0.81004	<0.001	2.04782	<0.001	2.52805	0.000330045	0.955315	-0.0402485	0.143485	-
57	chr13	44361689	-	ENSG00000270522	-0.736165	<0.001	-1.79826	<0.001	2.44275	-0.00112166	0.845121	0.0281272	0.24153	-
58	chr10	118896019	VAX1		-0.316307	0.325864	-1.66564	0.0168079	5.2659	-0.00538873	0.417309	0.0333101	0.276714	-
59	chr8	145115313	OPLAH		0.791313	0.0376	2.131	<0.001	2.69299	0.00223597	0.726136	-0.0420616	0.159171	-
60	chr10	118896013	VAX1		-0.345814	0.228454	-1.72366	0.00377903	4.98437	-0.00587289	0.376761	0.0349496	0.254559	-
61	chr13	44361696	-	ENSG00000270522	-0.691416	<0.001	-1.73382	<0.001	2.50763	-0.00124897	0.824939	0.0275603	0.254618	-
62	chr15	63753700	ENSG00000259268		-0.626845	0.249408	-1.84567	0.0923307	-	-0.00503544	0.487371	0.0471672	0.19158	-
63	chr8	145115302	OPLAH		0.833169	0.0532768	2.21143	0.00174324	2.65424	0.00237593	0.705151	-0.0414745	0.156014	-
64	chr21	47808888	PCNT		0.759423	<0.001	1.73721	<0.001	2.28754	-0.00176985	0.760153	-0.0495052	0.0336062	27.9715
65	chr8	145115321	OPLAH		0.75521	0.0192677	2.04665	<0.001	2.71004	0.00206158	0.748305	-0.041759	0.166283	-
66	chr11	64033893	PLCB3		0.421871	0.0741828	1.67796	<0.001	3.97741	0.00360509	0.537965	-0.0299	0.212339	-
67	chr8	145115287	OPLAH		0.882579	0.0505915	2.29697	0.00507486	2.60257	0.00229313	0.70581	-0.0403402	0.153388	-
68	chr8	145115283	OPLAH		0.892744	0.0463005	2.31635	0.0054825	2.59464	0.00234133	0.69795	-0.0400917	0.152744	-
69	chr16	32290044	-	ENSG00000259822	-0.346708	0.316922	-1.18736	0.157961	-	-0.00105046	0.888446	0.0388178	0.230622	-
70	chr16	32290024	-	ENSG00000259822	-0.351754	0.346628	-1.22632	0.153978	-	-0.00138955	0.852396	0.0373538	0.243911	-
71	chr16	32290032	-	ENSG00000259822	-0.347792	0.33506	-1.20093	0.157276	-	-0.00120614	0.87186	0.0377626	0.240721	-
72	chr2	130975685	-	RHOQP3	0.512757	<0.001	1.8009	<0.001	3.51219	0.0107015	0.199936	-0.0469445	0.0800614	-
73	chr10	43429021	-	ENSG00000229630	-0.306868	0.408619	-0.999596	0.0793244	-	0.000201477	0.976918	0.0235974	0.346871	-
74	chr14	102642774	WDR20		-0.00108941	0.998864	0.333761	0.758618	-	0.000295388	0.969378	-0.00440555	0.844807	-
75	chr8	145115339	OPLAH		0.681181	0.00710635	1.86978	<0.001	2.74491	0.00173297	0.788617	-0.0414445	0.180415	-
76	chr16	32290059	-	ENSG00000259822	-0.350061	0.243736	-1.16515	0.141648	-	-0.00105046	0.892101	0.0411249	0.210312	-
77	chr8	144105056	LY6E		0.401313	0.31344	1.54931	0.0465663	3.86061	0.00228463	0.674518	-0.0267599	0.28524	-
78	chr16	32290011	-	ENSG00000259822	-0.364081	0.324586	-1.28174	0.119554	-	-0.00185289	0.805509	0.037403	0.24195	-
79	chr10	43429025	-	ENSG00000229630	-0.309057	0.425462	-0.993636	0.0959301	-	0.00030067	0.965262	0.0231316	0.358521	-
80	chr10	43429007	-	ENSG00000229630	-0.270907	0.327919	-0.951852	0.0268809	3.51357	-0.000501194	0.945629	0.0258579	0.295499	-
81	chr16	32290008	-	ENSG00000259822	-0.367828	0.316911	-1.29419	0.11228	-	-0.00193177	0.79772	0.0374694	0.24082	-
82	chr1	18959761	PAX7		-0.31147	0.0887509	-1.24371	0.0108743	3.99303	-0.0039237	0.607205	0.0319469	0.16964	-
83	chr16	32290005	-	ENSG00000259822	-0.37047	0.312957	-1.30525	0.107433	-	-0.0020041	0.790517	0.0375161	0.23993	-
84	chr13	44361641	-	ENSG00000270522	-0.857874	<0.001	-1.91124	<0.001	2.22788	-0.00103006	0.87713	0.0293842	0.198033	-
85	chr11	368915	-	B4GALNT4	-0.647587	<0.001	-2.31301	<0.001	3.57174	-0.00528498	0.372954	0.0344786	0.16656	-

## Sheet: TableS3
Table S3 Comprehensive List of 52 Differentially Methylated Regions (DMRs) Associated with Serum ALT Levels
Chromosome	Start (bp)	End (bp)	Length	Stouffer–Liptak–Kechris (slk) corrected p‑value	Gene	Nearest gene
chr5	180045726	180046393	28	1.529e-11	FLT4
chr10	1517152	1517314	10	1.727e-10	ADARB2
chr4	49163427	49163595	11	5.496e-09	-	ENSG00000222437
chr1	23280002	23280168	21	8.933e-08	LACTBL1
chr19	45531921	45532286	15	1.715e-07	RELB
chr16	32289939	32290060	14	1.786e-07	-	ENSG00000259822
chr10	43428611	43429087	20	7.57e-07	-	ENSG00000229630
chr2	130975639	130975784	12	2.657e-06	-	RHOQP3
chr2	186794503	186794653	12	7.973e-05	-	RPL21P32
chr19	14584404	14584550	18	0.0001585	PTGER1
chr1	2491130	2491396	13	0.0001725	TNFRSF14
chr17	46645892	46646045	10	0.0003497	HOXB3, HOXB-AS3
chr16	1027233	1027559	13	0.0006248	LMF1, ENSG00000260807
chr8	145115024	145115340	20	0.0007045	OPLAH
chr3	192232224	192232397	13	0.0007635	FGF12
chr4	56205357	56205686	13	0.0008244	-	SRD5A3
chr8	144222339	144222473	10	0.001217	-	LY6H
chr9	95481066	95481389	14	0.00148	BICD2
chr19	51171278	51171730	18	0.001498	SYT3, SHANK1
chr16	3201368	3201548	10	0.001695	-	CASP16
chr6	168107209	168107519	17	0.001708	-	ENSG00000203688
chr9	100849917	100850068	20	0.001776	TRIM14
chr7	1687815	1688075	13	0.002084	-	ENSG00000231476
chr17	27950124	27950270	14	0.002557	ENSG00000264031
chr4	151952657	151952809	12	0.002594	-	AK4P6
chr19	46518235	46518381	12	0.003639	CCDC61
chr22	29760532	29760909	13	0.004482	AP1B1
chr20	62424327	62424839	19	0.008321	ZBTB46
chr1	154987513	154987887	17	0.008402	ZBTB7B
chr7	65970491	65971218	49	0.01098	ENSG00000179342
chr3	128372207	128372347	15	0.01188	RPN1
chr19	4523897	4524003	11	0.01244	PLIN5
chr8	144104791	144105162	15	0.01248	LY6E
chr16	22824860	22825636	40	0.01396	HS3ST2
chr8	77767728	77767939	15	0.01493	ZFHX4
chr16	88598590	88599184	21	0.01649	ZFPM1
chr1	12609254	12609418	13	0.01655	-	DHRS3
chr17	22193836	22194129	12	0.01768	ENSG00000264431
chr20	61859554	61859727	10	0.01899	-	BIRC7
chr17	943395	943707	13	0.02041	ABR
chr1	234492499	234492895	21	0.02065	ENSG00000235605
chr4	1400872	1401039	15	0.02231	-	NKX1-1
chr19	8399594	8399737	15	0.02271	KANK3
chr8	144994538	144995286	48	0.02645	PLEC
chr18	77164224	77164385	10	0.02694	NFATC1
chr2	242805299	242805840	23	0.02778	-	PDCD1
chr9	100069727	100070320	36	0.03035	CCDC180, ENSG00000255036
chr3	196386909	196387378	34	0.03243	NRROS, PIGX
chr22	42196059	42196189	12	0.0325	-	CCDC134
chr13	111522032	111522605	21	0.03702	-	LINC00346
chr1	201619055	201619749	37	0.03808	NAV1
chr7	796246	796995	37	0.04885	HEATR2

## Sheet: TableS4
Table S4 Comprehensive List of Pathways and Biological Processes Enriched for Serum ALT Levels (Bonferroni correction p-value < 0.05)
Ontology	Term Name	p-value	Bonferroni correction p-value	Fold Enrichment	Observed Region hits	Region Set Coverage
GO Molecular Function	low voltage-gated calcium channel activity	2.53943e-99	9.36541e-96	29.0844	93	0.00572272
GO Molecular Function	DNA binding	3.27435e-87	1.20758e-83	1.30418	4601	0.283121
GO Biological Process	gene expression	9.30271e-81	9.71203e-77	1.24202	5726	0.352347
GO Biological Process	RNA metabolic process	2.71005e-80	2.8293e-76	1.25104	5462	0.336102
GO Molecular Function	thromboxane A2 receptor activity	1.1863e-78	4.37507e-75	149.334	44	0.00270753
GO Biological Process	thromboxane A2 signaling pathway	1.1863e-78	1.2385e-74	149.334	44	0.00270753
GO Biological Process	RNA biosynthetic process	2.63759e-78	2.75365e-74	1.27889	4715	0.290136
GO Biological Process	cortisol biosynthetic process	2.5888e-77	2.70271e-73	38.055	65	0.00399975
GO Biological Process	aldosterone biosynthetic process	2.5888e-77	2.70271e-73	38.055	65	0.00399975
GO Biological Process	transcription, DNA-dependent	5.02049e-77	5.24139e-73	1.27938	4645	0.285829
GO Biological Process	mitral valve formation	4.44009e-75	4.63545e-71	36.5774	64	0.00393822
GO Biological Process	nucleic acid metabolic process	5.20847e-72	5.43764e-68	1.21514	6053	0.372469
Human Phenotype	Genu recurvatum	9.33617e-72	5.73801e-68	7.23974	143	0.00879946
Human Phenotype	Difficulty climbing stairs	3.01419e-71	1.85252e-67	6.86264	148	0.00910713
GO Biological Process	organic cyclic compound biosynthetic process	8.91094e-70	9.30302e-66	1.23915	5222	0.321334
GO Molecular Function	nucleic acid binding	1.88818e-68	6.9636e-65	1.22163	5642	0.347179
GO Biological Process	nucleobase-containing compound biosynthetic process	2.06749e-67	2.15846e-63	1.24453	4951	0.304658
GO Biological Process	macromolecule metabolic process	1.89391e-66	1.97724e-62	1.12731	9649	0.593748
GO Biological Process	macromolecule biosynthetic process	8.56951e-66	8.94657e-62	1.21091	5815	0.357824
GO Biological Process	cellular metabolic process	2.75285e-65	2.87397e-61	1.10788	10806	0.664944
GO Biological Process	cellular nitrogen compound biosynthetic process	1.08854e-64	1.13644e-60	1.23371	5076	0.31235
Human Phenotype	Urethral stricture	4.79654e-64	2.94796e-60	74.5239	43	0.00264599
Human Phenotype	Skin fragility with non-scarring blistering	4.79654e-64	2.94796e-60	74.5239	43	0.00264599
Human Phenotype	Onychogryposis of toenails	4.79654e-64	2.94796e-60	74.5239	43	0.00264599
GO Biological Process	aromatic compound biosynthetic process	6.21103e-64	6.48432e-60	1.23353	5036	0.309889
GO Biological Process	regulation of macromolecule biosynthetic process	2.3632e-63	2.46718e-59	1.19078	6357	0.391176
GO Biological Process	metabolic process	2.65216e-63	2.76886e-59	1.09484	11579	0.71251
GO Molecular Function	sequence-specific DNA binding	2.9701e-62	1.09537e-58	1.42942	2171	0.133592
GO Biological Process	regulation of RNA biosynthetic process	3.17074e-62	3.31025e-58	1.20021	5942	0.365639
GO Biological Process	cellular macromolecule biosynthetic process	4.77578e-62	4.98592e-58	1.20775	5678	0.349394
Human Phenotype	Motor polyneuropathy	7.2064e-62	4.42905e-58	13.8189	81	0.00498431
GO Biological Process	heterocycle biosynthetic process	1.05435e-61	1.10074e-57	1.23012	4993	0.307243
GO Biological Process	regulation of RNA metabolic process	2.66312e-61	2.7803e-57	1.19541	6048	0.372162
GO Biological Process	regulation of gene expression	9.2103e-61	9.61555e-57	1.18022	6588	0.40539
Human Phenotype	Predominantly lower limb lymphedema	3.79893e-60	2.33482e-56	48.9802	46	0.00283059
GO Biological Process	regulation of cellular macromolecule biosynthetic process	3.88038e-60	4.05112e-56	1.18778	6248	0.384469
GO Biological Process	organic substance metabolic process	1.21905e-59	1.27269e-55	1.09865	11068	0.681066
GO Biological Process	mineralocorticoid biosynthetic process	1.48032e-59	1.54545e-55	19.8116	65	0.00399975
Human Phenotype	Increased connective tissue	7.81548e-59	4.80339e-55	10.9346	88	0.00541505
GO Biological Process	regulation of transcription, DNA-dependent	1.05025e-58	1.09646e-54	1.19432	5907	0.363485
GO Biological Process	biosynthetic process	1.12678e-57	1.17636e-53	1.16937	6816	0.41942
Human Phenotype	Acute rhabdomyolysis	1.46287e-57	8.99081e-54	22.7149	59	0.00363055
Human Phenotype	Decreased serum estradiol	1.46287e-57	8.99081e-54	22.7149	59	0.00363055
GO Biological Process	nucleobase-containing compound metabolic process	2.52244e-57	2.63343e-53	1.17099	6719	0.413452
Human Phenotype	Punctate keratitis	1.35146e-56	8.30605e-53	46.4072	44	0.00270753
GO Biological Process	organic substance biosynthetic process	6.37454e-56	6.65502e-52	1.16856	6716	0.413267
GO Biological Process	primary metabolic process	2.50622e-55	2.61649e-51	1.09801	10802	0.664698
GO Molecular Function	sequence-specific DNA binding transcription factor activity	6.05185e-55	2.23192e-51	1.33065	2796	0.172051
GO Biological Process	organic cyclic compound metabolic process	6.97014e-55	7.27683e-51	1.15638	7193	0.442619
GO Biological Process	heterocycle metabolic process	3.23017e-54	3.3723e-50	1.16137	6903	0.424774
GO Molecular Function	nucleic acid binding transcription factor activity	4.63001e-54	1.70755e-50	1.32685	2801	0.172359
GO Biological Process	cellular aromatic compound metabolic process	4.90056e-54	5.11618e-50	1.16017	6944	0.427297
GO Biological Process	regulation of cellular metabolic process	1.11245e-52	1.1614e-48	1.13515	8129	0.500215
GO Biological Process	cellular macromolecule metabolic process	1.30862e-52	1.3662e-48	1.12177	8936	0.549874
GO Biological Process	negative regulation of mesenchymal cell apoptotic process involved in nephron morphogenesis	2.0305e-52	2.11984e-48	10.3111	81	0.00498431
Human Phenotype	Adrenocortical cytomegaly	3.34016e-52	2.05286e-48	16.4823	62	0.00381515
Human Phenotype	Overgrowth of external genitalia	3.34016e-52	2.05286e-48	16.4823	62	0.00381515
Human Phenotype	Pancreatic hyperplasia	3.34016e-52	2.05286e-48	16.4823	62	0.00381515
GO Biological Process	cellular response to potassium ion	7.51261e-51	7.84316e-47	14.2778	65	0.00399975
GO Molecular Function	CTD phosphatase activity	8.3098e-51	3.06466e-47	13.1238	68	0.00418436
GO Biological Process	regulation of cellular biosynthetic process	1.68094e-50	1.7549e-46	1.16355	6494	0.399606
GO Biological Process	regulation of biosynthetic process	1.77211e-50	1.85008e-46	1.16273	6529	0.40176
Human Phenotype	Hemihypertrophy	1.34461e-49	8.26396e-46	12.2387	69	0.00424589
GO Molecular Function	organic cyclic compound binding	3.45128e-49	1.27283e-45	1.13269	7959	0.489754
GO Biological Process	cellular biosynthetic process	3.50078e-49	3.65481e-45	1.15996	6542	0.40256
Human Phenotype	Gower sign	1.05324e-48	6.47323e-45	3.54132	195	0.0119993
GO Molecular Function	heterocyclic compound binding	1.09318e-48	4.03165e-45	1.13339	7872	0.484401
GO Biological Process	cellular nitrogen compound metabolic process	1.29745e-48	1.35453e-44	1.14868	7034	0.432835
GO Biological Process	negative regulation of leukocyte degranulation	2.06618e-48	2.15709e-44	9.08318	81	0.00498431
Human Phenotype	Muscle fiber splitting	5.81137e-48	3.57167e-44	6.72708	100	0.00615347
Human Phenotype	Malar prominence	1.30457e-46	8.01786e-43	14.455	59	0.00363055
GO Biological Process	regulation of nucleobase-containing compound metabolic process	3.50621e-46	3.66048e-42	1.14833	6825	0.419974
Disease Ontology	contagious pustular dermatitis	6.26979e-46	1.4013e-42	4.57824	136	0.00836872
GO Biological Process	regulation of nitrogen compound metabolic process	1.76214e-45	1.83967e-41	1.14545	6904	0.424835
Human Phenotype	Lumbar hyperlordosis	4.12437e-45	2.53484e-41	3.85402	162	0.00996862
Human Phenotype	Rhabdomyolysis	1.13247e-44	6.96017e-41	6.08032	101	0.006215
GO Biological Process	regulation of macromolecule metabolic process	1.39672e-44	1.45818e-40	1.13214	7545	0.464279
GO Biological Process	regulation of apoptotic process involved in morphogenesis	2.27686e-44	2.37704e-40	7.97668	81	0.00498431
GO Biological Process	mitotic telophase	2.6351e-44	2.75104e-40	16.6734	52	0.0031998
GO Biological Process	regulation of metaphase plate congression	2.6351e-44	2.75104e-40	16.6734	52	0.0031998
Human Phenotype	Neonatal respiratory distress	7.49697e-44	4.60764e-40	10.6408	66	0.00406129
GO Biological Process	cellular response to vitamin K	9.42889e-44	9.84377e-40	23.2041	44	0.00270753
GO Biological Process	macrophage cytokine production	9.42889e-44	9.84377e-40	23.2041	44	0.00270753
GO Biological Process	negative regulation of renal albumin absorption	9.42889e-44	9.84377e-40	23.2041	44	0.00270753
GO Biological Process	negative regulation of oligodendrocyte apoptotic process	9.42889e-44	9.84377e-40	23.2041	44	0.00270753
Human Phenotype	Joint laxity	1.35435e-43	8.32381e-40	2.57927	282	0.0173528
Human Phenotype	Stridor	1.91943e-43	1.17968e-39	9.99075	68	0.00418436
Disease Ontology	glandular cystitis	2.05419e-43	4.59111e-40	24.0188	43	0.00264599
MSigDB Pathway	Notch signaling pathway	2.33237e-43	3.07872e-40	3.27573	192	0.0118147
Human Phenotype	Anisospondyly	5.75997e-43	3.54008e-39	18.398	48	0.00295366
Disease Ontology	Beckwith-Wiedemann syndrome	7.49279e-43	1.67464e-39	11.3366	62	0.00381515
GO Biological Process	nitrogen compound metabolic process	9.59654e-43	1.00188e-38	1.12822	7587	0.466864
Human Phenotype	Kyphoscoliosis	2.01656e-42	1.23938e-38	2.72539	249	0.0153221
GO Biological Process	glucocorticoid biosynthetic process	5.72294e-42	5.97475e-38	10.1353	65	0.00399975
GO Biological Process	response to vitamin K	5.81733e-42	6.07329e-38	16.7683	49	0.0030152
MSigDB Pathway	Genes involved in Elongation arrest and recovery	2.06146e-41	2.72112e-38	6.02995	94	0.00578426
Disease Ontology	laryngitis	3.01212e-41	6.73209e-38	11.5249	59	0.00363055
GO Molecular Function	G-protein coupled neurotensin receptor activity	8.46885e-41	3.12331e-37	24.4496	40	0.00246139
GO Biological Process	neuron fate commitment	9.92349e-41	1.03601e-36	2.09546	403	0.0247985
Human Phenotype	Phthisis bulbi	1.57887e-40	9.70375e-37	18.5392	45	0.00276906
Human Phenotype	Multiple rows of eyelashes	1.97063e-40	1.21115e-36	8.72764	69	0.00424589
GO Biological Process	nicotinate nucleotide salvage	2.07067e-40	2.16178e-36	109.201	24	0.00147683
GO Biological Process	regulation of extracellular matrix assembly	4.87998e-40	5.0947e-36	34.9746	34	0.00209218
GO Biological Process	venous endothelial cell differentiation	4.87998e-40	5.0947e-36	34.9746	34	0.00209218
GO Biological Process	Notch signaling pathway involved in regulation of secondary heart field cardioblast proliferation	4.87998e-40	5.0947e-36	34.9746	34	0.00209218
Human Phenotype	Scarring alopecia of scalp	7.36548e-40	4.52683e-36	18.7391	44	0.00270753
Human Phenotype	Gonadoblastoma	1.24074e-39	7.62557e-36	6.82916	81	0.00498431
Human Phenotype	Functional motor problems.	1.52332e-39	9.36234e-36	2.24102	336	0.0206757
Human Phenotype	Adrenocortical carcinoma	1.99535e-39	1.22634e-35	9.85344	62	0.00381515
GO Biological Process	hematopoietic stem cell migration to bone marrow	2.22611e-39	2.32406e-35	18.2484	44	0.00270753
GO Biological Process	fusion of virus membrane with host plasma membrane	2.7142e-39	2.83363e-35	15.8959	47	0.00289213
Human Phenotype	Pituitary adenoma	4.41291e-39	2.71217e-35	13.9768	50	0.00307673
GO Biological Process	chorio-allantoic fusion	9.13823e-39	9.54031e-35	5.0602	103	0.00633807
Human Phenotype	Epiphyseal dysplasia	1.17984e-38	7.25132e-35	5.31381	98	0.0060304
GO Molecular Function	structural molecule activity	1.2104e-38	4.46394e-35	1.49299	1126	0.069288
GO Biological Process	regulation of renal albumin absorption	2.01978e-38	2.10865e-34	17.3059	44	0.00270753
GO Biological Process	positive regulation of glomerular filtration	3.77184e-38	3.9378e-34	13.8473	49	0.0030152
GO Molecular Function	voltage-gated calcium channel activity	5.91271e-38	2.18061e-34	2.56287	247	0.0151991
GO Biological Process	negative regulation of dendritic cell apoptotic process	7.21981e-38	7.53748e-34	16.7826	44	0.00270753
Human Phenotype	Hypoplasia of lymphatic vessels	7.76415e-38	4.77185e-34	38.2876	31	0.00190757
Human Phenotype	Hyperkeratosis over edematous areas	7.76415e-38	4.77185e-34	38.2876	31	0.00190757
Human Phenotype	Tall stature	8.64444e-38	5.31288e-34	2.38863	281	0.0172912
Disease Ontology	hyperparathyroidism	1.44108e-37	3.22081e-34	4.203	121	0.0074457
Human Phenotype	Neoplasm of the adrenal cortex	1.51643e-37	9.31995e-34	8.90154	63	0.00387668
Human Phenotype	Atrophy/Degeneration involving the spinal cord	1.74006e-37	1.06944e-33	18.9958	41	0.00252292
Human Phenotype	Limb-girdle muscle weakness	2.00641e-37	1.23314e-33	3.93589	130	0.00799951
GO Biological Process	synapse maturation	2.05069e-37	2.14093e-33	34.0421	32	0.00196911
GO Biological Process	negative regulation of neutrophil degranulation	5.7522e-37	6.00529e-33	12.5818	50	0.00307673
GO Biological Process	negative regulation of mast cell differentiation	9.1403e-37	9.54247e-33	38.5813	30	0.00184604
GO Biological Process	negative regulation of interleukin-4 biosynthetic process	9.1403e-37	9.54247e-33	38.5813	30	0.00184604
GO Biological Process	regulation of leukocyte degranulation	1.37554e-36	1.43606e-32	4.39627	112	0.00689188
MSigDB Pathway	Genes involved in Abortive elongation of HIV-1 transcript in the absence of Tat	1.41272e-36	1.86479e-33	6.88375	74	0.00455357
Human Phenotype	Elevated serum creatine phosphokinase	1.57699e-36	9.69217e-33	2.07851	367	0.0225832
GO Biological Process	regulation of metabolic process	2.32428e-36	2.42655e-32	1.10402	8483	0.521999
Human Phenotype	Abnormal pancreas size	2.66798e-36	1.63974e-32	6.02056	82	0.00504584
Human Phenotype	Fragile skin	3.47487e-36	2.13565e-32	4.53851	107	0.00658421
GO Biological Process	regulation of myeloid leukocyte mediated immunity	4.28279e-36	4.47124e-32	4.33911	112	0.00689188
Disease Ontology	apraxia	5.18577e-36	1.15902e-32	11.2247	52	0.0031998
GO Molecular Function	ankyrin binding	1.24534e-35	4.5928e-32	3.84443	127	0.0078149
Human Phenotype	Pace of progression	1.28876e-35	7.92072e-32	1.71191	616	0.0379054
Human Phenotype	Thromboembolic stroke	1.32782e-35	8.16078e-32	16.1875	42	0.00258446
GO Biological Process	activation of Cdc42 GTPase activity	2.31293e-35	2.4147e-31	11.2305	51	0.00313827
MSigDB Pathway	Genes involved in Caspase-mediated cleavage of cytoskeletal proteins	2.64146e-35	3.48673e-32	6.79953	72	0.0044305
Disease Ontology	presbyopia	2.86651e-35	6.40664e-32	23.404	35	0.00215371
Human Phenotype	Distichiasis	3.84367e-35	2.36232e-31	16.5257	41	0.00252292
GO Biological Process	negative regulation of exocytosis	5.25871e-35	5.49009e-31	3.67031	132	0.00812258
Human Phenotype	Proximal muscle weakness	6.85131e-35	4.21081e-31	2.11709	335	0.0206141
Human Phenotype	Thromboembolism	7.25202e-35	4.45709e-31	8.74487	59	0.00363055
Human Phenotype	Hypercalcemia	7.64462e-35	4.69838e-31	5.73194	82	0.00504584
GO Biological Process	growth involved in heart morphogenesis	8.08879e-35	8.4447e-31	24.2621	34	0.00209218
Human Phenotype	Peripheral hypomyelination	8.70009e-35	5.34708e-31	6.55658	73	0.00449203
GO Molecular Function	ankyrin repeat binding	9.31855e-35	3.43668e-31	18.8653	38	0.00233832
Human Phenotype	Abnormality of muscle fibers	9.47205e-35	5.82152e-31	2.516	233	0.0143376
GO Biological Process	positive regulation of dendritic cell chemotaxis	1.67278e-34	1.74639e-30	13.9049	44	0.00270753
GO Biological Process	glomerular mesangial cell development	2.30037e-34	2.40158e-30	13.7971	44	0.00270753
Human Phenotype	Abnormality of the knees	2.44387e-34	1.502e-30	1.88177	445	0.0273829
Human Phenotype	Pituitary prolactin cell adenoma	2.93328e-34	1.80279e-30	15.6765	41	0.00252292
GO Molecular Function	platelet-derived growth factor binding	4.21435e-34	1.55425e-30	4.284	107	0.00658421
GO Biological Process	osteoclast development	6.84223e-34	7.14329e-30	11.9558	47	0.00289213
GO Biological Process	exit from mitosis	1.36028e-33	1.42013e-29	5.6444	80	0.00492277
Human Phenotype	Abnormal pattern of respiration	1.54276e-33	9.48181e-30	1.78591	506	0.0311365
Human Phenotype	Mildly elevated creatine phosphokinase	1.83006e-33	1.12476e-29	4.90529	91	0.00559966
Human Phenotype	Pointed chin	3.36945e-33	2.07086e-29	3.47452	134	0.00824565
Human Phenotype	Neonatal hypoglycemia	4.05247e-33	2.49065e-29	5.79325	77	0.00473817
GO Molecular Function	NEDD8-specific protease activity	1.11357e-32	4.10686e-29	36.701	27	0.00166144
GO Biological Process	negative regulation of cysteine-type endopeptidase activity involved in apoptotic process	1.30675e-32	1.36425e-28	2.29174	262	0.0161221
GO Biological Process	negative regulation of Notch signaling pathway	2.52729e-32	2.63849e-28	3.80664	116	0.00713802
GO Biological Process	C21-steroid hormone biosynthetic process	3.07578e-32	3.21111e-28	6.72586	66	0.00406129
GO Molecular Function	nicotinate phosphoribosyltransferase activity	3.10855e-32	1.14644e-28	49.3073	24	0.00147683
Human Phenotype	Neoplasm of the adrenal gland	4.41655e-32	2.71441e-28	6.68282	66	0.00406129
Human Phenotype	Limitation of joint mobility	5.51983e-32	3.39249e-28	1.69048	575	0.0353824
GO Biological Process	virion attachment, binding of host cell surface receptor	5.87099e-32	6.12932e-28	12.0396	44	0.00270753
MSigDB Pathway	ALK2 signaling events	6.54274e-32	8.63642e-29	5.05638	84	0.00516891
GO Molecular Function	nucleotidyltransferase activity	6.71697e-32	2.47722e-28	2.15425	293	0.0180297
GO Biological Process	negative regulation of protein import into nucleus, translocation	6.71877e-32	7.0144e-28	11.9995	44	0.00270753
Human Phenotype	Neonatal death	9.58884e-32	5.8933e-28	3.64784	120	0.00738416
GO Biological Process	regulation of primary metabolic process	1.17991e-31	1.23182e-27	1.10424	7831	0.481878
GO Biological Process	embryonic morphogenesis	1.49349e-31	1.5592e-27	1.33938	1602	0.0985786
Human Phenotype	Restricted neck movement due to contractures	2.03555e-31	1.25105e-27	23.3899	31	0.00190757
Disease Ontology	primary Escherichia coli infectious disease	2.12105e-31	4.74054e-28	5.86505	72	0.0044305
Disease Ontology	commensal Escherichia coli infectious disease	2.12105e-31	4.74054e-28	5.86505	72	0.0044305
GO Biological Process	biological regulation	2.79399e-31	2.91692e-27	1.05647	12279	0.755584
GO Biological Process	collecting duct development	7.48507e-31	7.81441e-27	3.90726	107	0.00658421
Human Phenotype	Muscle fiber necrosis	7.96011e-31	4.89228e-27	5.48369	75	0.0046151
Human Phenotype	Abnormally lax or hyperextensible skin	1.17573e-30	7.22604e-27	2.1965	269	0.0165528
GO Molecular Function	guanyl-nucleotide exchange factor activity	1.26804e-30	4.67653e-27	1.70026	539	0.0331672
Human Phenotype	Minimal subcutaneous fat	1.38222e-30	8.49512e-27	25.5961	29	0.00178451
Disease Ontology	Romano-Ward syndrome	1.68439e-30	3.76462e-27	11.9815	42	0.00258446
Human Phenotype	Sensory ataxic neuropathy	1.69699e-30	1.04297e-26	21.7766	31	0.00190757
Human Phenotype	Cerebral cortical neurodegeneration	1.69699e-30	1.04297e-26	21.7766	31	0.00190757
Disease Ontology	cortical blindness	1.69699e-30	3.79277e-27	21.7766	31	0.00190757
Disease Ontology	Alpers syndrome	1.69699e-30	3.79277e-27	21.7766	31	0.00190757
GO Molecular Function	voltage-gated potassium channel activity involved in atrial cardiac muscle cell action potential repolarization	1.83097e-30	6.75261e-27	9.04749	50	0.00307673
Human Phenotype	Overgrowth	3.24141e-30	1.99217e-26	3.86611	106	0.00652268
GO Molecular Function	extracellular matrix constituent, lubricant activity	3.50823e-30	1.29384e-26	13.3928	39	0.00239985
GO Biological Process	negative regulation of cysteine-type endopeptidase activity	3.53946e-30	3.69519e-26	2.20623	262	0.0161221
Human Phenotype	Onset and clinical course	4.36051e-30	2.67997e-26	1.3022	1822	0.112116
Human Phenotype	Fatigable weakness	4.64473e-30	2.85465e-26	5.65615	71	0.00436896
MSigDB Pathway	Vibrio cholerae infection	5.35554e-30	7.06931e-27	2.54773	195	0.0119993
Human Phenotype	Impaired distal vibration sensation	5.80618e-30	3.56848e-26	6.47435	63	0.00387668
GO Molecular Function	scaffold protein binding	5.86791e-30	2.16408e-26	2.82383	163	0.0100301
Human Phenotype	Hydrocele testis	6.14758e-30	3.7783e-26	13.1866	39	0.00239985
GO Biological Process	transcriptional activation by promoter-enhancer looping	6.8648e-30	7.16685e-26	22.3512	30	0.00184604
GO Biological Process	negative regulation of mesenchymal cell apoptotic process	8.80781e-30	9.19536e-26	4.59465	86	0.00529198
GO Biological Process	post-embryonic eye morphogenesis	8.81513e-30	9.20299e-26	13.6856	38	0.00233832
Disease Ontology	primary hyperparathyroidism	1.2095e-29	2.70324e-26	4.84776	81	0.00498431
GO Molecular Function	isopentenyl-diphosphate delta-isomerase activity	1.93015e-29	7.11839e-26	10.4222	44	0.00270753
GO Biological Process	dimethylallyl diphosphate biosynthetic process	1.93015e-29	2.01508e-25	10.4222	44	0.00270753
GO Biological Process	mitotic G1 phase	1.99211e-29	2.07977e-25	11.2365	42	0.00258446
Human Phenotype	Functional respiratory abnormality	2.0442e-29	1.25637e-25	1.45376	966	0.0594425
Human Phenotype	Abnormal sperm motility	2.33749e-29	1.43662e-25	25.0998	28	0.00172297
Disease Ontology	cherubism	2.50634e-29	5.60167e-26	8.29275	51	0.00313827
GO Molecular Function	enzyme binding	2.86178e-29	1.05542e-25	1.25061	2352	0.14473
GO Biological Process	regulation of blood vessel remodeling	3.32205e-29	3.46822e-25	16.267	34	0.00209218
GO Biological Process	mitotic anaphase	4.18015e-29	4.36408e-25	6.35944	62	0.00381515
GO Molecular Function	histone deacetylase inhibitor activity	4.29587e-29	1.58432e-25	22.6236	29	0.00178451
GO Biological Process	ventral spinal cord interneuron fate commitment	5.54471e-29	5.78868e-25	3.25293	127	0.0078149
GO Biological Process	atrioventricular node development	6.14493e-29	6.41531e-25	14.2984	36	0.00221525
Human Phenotype	Gastroparesis	6.4761e-29	3.98021e-25	19.2505	31	0.00190757
Human Phenotype	Abnormally straight spine	6.92559e-29	4.25647e-25	28.8359	26	0.0015999
Human Phenotype	Anterior bowing of long bones	6.92559e-29	4.25647e-25	28.8359	26	0.0015999
Human Phenotype	Long eyelashes in irregular rows	6.92559e-29	4.25647e-25	28.8359	26	0.0015999
GO Biological Process	myoblast fusion	7.34855e-29	7.67189e-25	3.37785	120	0.00738416
Disease Ontology	parathyroid gland disease	9.17791e-29	2.05126e-25	3.3091	123	0.00756876
GO Molecular Function	cAMP response element binding protein binding	9.30647e-29	3.43223e-25	6.9461	57	0.00350748
Human Phenotype	Nonmotile sperm	1.13743e-28	6.99067e-25	28.2721	26	0.0015999
Human Phenotype	Asymmetric growth	1.24466e-28	7.64969e-25	3.77669	103	0.00633807
GO Biological Process	positive regulation of interleukin-10 secretion	1.64153e-28	1.71375e-24	20.0055	30	0.00184604
GO Biological Process	organ morphogenesis	1.67086e-28	1.74437e-24	1.25365	2253	0.138638
GO Biological Process	vasculogenesis involved in coronary vascular morphogenesis	2.03999e-28	2.12975e-24	9.17822	46	0.00283059
Disease Ontology	blepharophimosis	2.12301e-28	4.74493e-25	14.5218	35	0.00215371
GO Biological Process	dentinogenesis	2.28607e-28	2.38666e-24	13.0808	37	0.00227678
GO Biological Process	osteoclast maturation	2.28607e-28	2.38666e-24	13.0808	37	0.00227678
Disease Ontology	tuberculous meningitis	2.64622e-28	5.9143e-25	13.6887	36	0.00221525
BioCyc Pathway	<i>trans, trans</i>-farnesyl diphosphate biosynthesis	2.67245e-28	8.87252e-26	9.7555	44	0.00270753
GO Biological Process	regulation of branching involved in salivary gland morphogenesis by epithelial-mesenchymal signaling	4.46778e-28	4.66437e-24	12.8273	37	0.00227678
Human Phenotype	Obstructive sleep apnea	6.97556e-28	4.28718e-24	5.43304	68	0.00418436
GO Biological Process	regulation of biological process	7.00311e-28	7.31124e-24	1.05627	11881	0.731093
GO Biological Process	regulation of cellular process	9.91212e-28	1.03483e-23	1.05831	11626	0.715402
GO Biological Process	regulation of gene expression by genetic imprinting	1.0063e-27	1.05058e-23	4.28078	86	0.00529198
Human Phenotype	Progressive disorder	1.02184e-27	6.28024e-24	1.93794	328	0.0201834
GO Biological Process	forebrain neuron fate commitment	1.29763e-27	1.35472e-23	5.4594	67	0.00412282
GO Molecular Function	histone methyltransferase activity (H4-K20 specific)	1.3546e-27	4.99576e-24	15.3285	33	0.00203064
GO Biological Process	positive regulation of Cdc42 GTPase activity	1.55031e-27	1.61852e-23	5.62543	65	0.00399975
Human Phenotype	Kyphosis	1.65647e-27	1.01806e-23	1.69486	487	0.0299674
Human Phenotype	Nephroblastoma (Wilms tumor)	1.98187e-27	1.21806e-23	3.58675	105	0.00646114
Human Phenotype	Externally rotated hips	2.16713e-27	1.33192e-23	27.6363	25	0.00153837
Disease Ontology	complex partial epilepsy	2.35095e-27	5.25438e-24	17.0328	31	0.00190757
Human Phenotype	Abnormality of circulating protein level	2.37779e-27	1.46139e-23	1.7928	404	0.02486
GO Molecular Function	cyclin-dependent protein serine/threonine kinase inhibitor activity	2.47095e-27	9.11285e-24	5.88032	62	0.00381515
GO Biological Process	interstrand cross-link repair	3.64567e-27	3.80607e-23	13.3075	35	0.00215371
GO Biological Process	negative regulation of pro-B cell differentiation	3.69152e-27	3.85395e-23	8.55152	46	0.00283059
GO Biological Process	positive regulation of insulin receptor signaling pathway	4.05062e-27	4.22884e-23	5.43448	66	0.00406129
GO Molecular Function	tRNA (5-methylaminomethyl-2-thiouridylate)-methyltransferase activity	4.22765e-27	1.55916e-23	20.677	28	0.00172297
Human Phenotype	Mitochondrial respiratory chain defects	4.22765e-27	2.59831e-23	20.677	28	0.00172297
GO Molecular Function	protein phosphatase inhibitor activity	4.56227e-27	1.68256e-23	2.85196	144	0.00886099
Disease Ontology	dsDNA virus infectious disease	4.78773e-27	1.07006e-23	1.45457	884	0.0543966
Human Phenotype	Microvesicular hepatic steatosis	5.14913e-27	3.16466e-23	5.59517	64	0.00393822
GO Biological Process	regionalization	5.21894e-27	5.44858e-23	1.41501	1012	0.0622731
GO Biological Process	negative regulation of sequence-specific DNA binding transcription factor activity	5.29026e-27	5.52303e-23	1.76955	415	0.0255369
MSigDB Pathway	Genes involved in Thromboxane signalling through TP receptor	6.17536e-27	8.15148e-24	3.96584	91	0.00559966
GO Biological Process	mitotic metaphase	7.65016e-27	7.98676e-23	7.11235	52	0.0031998
Human Phenotype	Waddling gait	9.13488e-27	5.6143e-23	2.5458	173	0.0106455
Human Phenotype	Inspiratory stridor	9.80015e-27	6.02317e-23	12.9077	35	0.00215371
Human Phenotype	Fingerprint intracellular accumulation of autofluorescent lipopigment storage material	9.90653e-27	6.08856e-23	9.54476	42	0.00258446
Disease Ontology	neuroendocrine carcinoma	1.23309e-26	2.75595e-23	2.00992	286	0.0175989
Human Phenotype	Abnormality of the aortic valve	1.33068e-26	8.17836e-23	2.04975	272	0.0167374
MSigDB Pathway	Notch-mediated HES/HEY network	1.33976e-26	1.76848e-23	2.17743	236	0.0145222
GO Biological Process	peptidyl-glutamic acid carboxylation	1.60206e-26	1.67255e-22	5.99936	59	0.00363055
GO Biological Process	cellular process	1.63872e-26	1.71082e-22	1.03176	14515	0.893176
Human Phenotype	Abnormality of the pulmonary veins	1.69334e-26	1.04073e-22	5.05231	69	0.00424589
Human Phenotype	Peripheral axonal degeneration	1.82401e-26	1.12103e-22	2.37053	196	0.0120608
GO Molecular Function	RNA polymerase II distal enhancer sequence-specific DNA binding transcription factor activity involved in positive regulation of transcription	2.20803e-26	8.14323e-23	9.34386	42	0.00258446
GO Biological Process	regulation of stem cell maintenance	2.31475e-26	2.41659e-22	4.04097	87	0.00535352
Human Phenotype	Cardiomegaly	2.35806e-26	1.44927e-22	3.66146	98	0.0060304
MSigDB Pathway	Genes involved in Formation of RNA Pol II elongation complex	2.43241e-26	3.21078e-23	3.54742	102	0.00627654
MSigDB Pathway	Genes involved in NCAM1 interactions	3.17187e-26	4.18687e-23	2.32444	202	0.01243
Human Phenotype	Hip contracture	3.28744e-26	2.02046e-22	4.28057	81	0.00498431
Human Phenotype	Abnormality of the umbilical cord	4.27397e-26	2.62678e-22	5.04327	68	0.00418436
Human Phenotype	Neoplasm of the anterior pituitary	4.63031e-26	2.84579e-22	7.18326	50	0.00307673
GO Biological Process	behavioral response to nicotine	4.69654e-26	4.90319e-22	9.15812	42	0.00258446
Disease Ontology	tissue disease	5.11458e-26	1.14311e-22	3.02325	126	0.00775337
GO Biological Process	protein folding	6.98105e-26	7.28822e-22	1.76227	402	0.0247369
GO Biological Process	viral attachment to host cell	7.09336e-26	7.40547e-22	8.46346	44	0.00270753
Human Phenotype	Abnormality of the curvature of the vertebral column	9.37366e-26	5.76105e-22	1.37571	1121	0.0689804
GO Biological Process	negative regulation of hematopoietic progenitor cell differentiation	9.81707e-26	1.0249e-21	6.14085	56	0.00344594
GO Molecular Function	extracellular matrix structural constituent	1.00741e-25	3.71533e-22	1.97568	288	0.017722
GO Biological Process	regulation of glomerulus development	1.06127e-25	1.10797e-21	3.45157	103	0.00633807
Human Phenotype	Generalized amyotrophy	1.09371e-25	6.72195e-22	3.9087	88	0.00541505
GO Biological Process	germ-line stem cell maintenance	1.28934e-25	1.34607e-21	6.23656	55	0.00338441
GO Biological Process	positive regulation of metanephric DCT cell differentiation	1.32237e-25	1.38055e-21	9.97075	39	0.00239985
GO Biological Process	negative regulation of mesenchymal cell apoptotic process involved in metanephric nephron morphogenesis	1.32237e-25	1.38055e-21	9.97075	39	0.00239985
GO Biological Process	negative regulation of apoptotic process involved in metanephric nephron tubule development	1.32237e-25	1.38055e-21	9.97075	39	0.00239985
GO Biological Process	pronephric field specification	1.32237e-25	1.38055e-21	9.97075	39	0.00239985
GO Biological Process	negative regulation of apoptotic process involved in metanephric collecting duct development	1.32237e-25	1.38055e-21	9.97075	39	0.00239985
GO Biological Process	lymphangiogenesis	1.82467e-25	1.90495e-21	4.2581	79	0.00486124
GO Molecular Function	phosphatase inhibitor activity	2.23801e-25	8.25378e-22	2.73539	144	0.00886099
GO Biological Process	positive regulation of hyaluranon cable assembly	2.38529e-25	2.49025e-21	7.95047	45	0.00276906
GO Biological Process	anaphase	2.48793e-25	2.5974e-21	5.3739	62	0.00381515
Human Phenotype	Generalized muscle weakness	2.51021e-25	1.54277e-21	3.57008	97	0.00596886
GO Biological Process	negative regulation of interleukin-1 secretion	2.5355e-25	2.64707e-21	8.19053	44	0.00270753
GO Molecular Function	potassium:chloride symporter activity	2.74289e-25	1.01158e-21	13.6337	32	0.00196911
Human Phenotype	Hooked clavicles	2.7572e-25	1.69458e-21	10.6139	37	0.00227678
GO Biological Process	cell migration involved in endocardial cushion formation	2.78461e-25	2.90713e-21	11.0978	36	0.00221525
Human Phenotype	Urethral stenosis	2.82448e-25	1.73592e-21	8.16776	44	0.00270753
GO Molecular Function	mitogen-activated protein kinase p38 binding	2.87252e-25	1.05939e-21	7.46083	47	0.00289213
GO Biological Process	transcription elongation from RNA polymerase II promoter	4.09277e-25	4.27285e-21	2.67452	148	0.00910713
Human Phenotype	Juvenile onset	4.37041e-25	2.68605e-21	2.18938	219	0.0134761
GO Molecular Function	binding	4.82748e-25	1.78037e-21	1.03729	13774	0.847579
GO Biological Process	regulation of neutrophil degranulation	5.81122e-25	6.06692e-21	6.30647	53	0.00326134
GO Molecular Function	protein-tyrosine sulfotransferase activity	6.15041e-25	2.26827e-21	9.54378	39	0.00239985
GO Biological Process	peptidyl-tyrosine sulfation	6.15041e-25	6.42103e-21	9.54378	39	0.00239985
GO Biological Process	secretory columnal luminar epithelial cell differentiation involved in prostate glandular acinus development	6.56856e-25	6.85758e-21	5.89701	56	0.00344594
Human Phenotype	Genu varum	6.58447e-25	4.04681e-21	3.0967	116	0.00713802
Human Phenotype	Arnold-Chiari type I malformation	7.30228e-25	4.48798e-21	5.76662	57	0.00350748
GO Molecular Function	regulatory region DNA binding	8.11712e-25	2.99359e-21	1.36005	1152	0.070888
GO Biological Process	regulation of Cdc42 GTPase activity	9.14845e-25	9.55098e-21	3.74954	89	0.00547659
GO Biological Process	regulation of mast cell differentiation	1.16211e-24	1.21324e-20	14.6257	30	0.00184604
GO Molecular Function	methotrexate transporter activity	1.33756e-24	4.93292e-21	23.1922	24	0.00147683
GO Biological Process	methotrexate transport	1.33756e-24	1.39641e-20	23.1922	24	0.00147683
Human Phenotype	Joint hypermobility	1.36595e-24	8.39515e-21	1.64826	477	0.029352
Human Phenotype	Ligamentous laxity	1.39255e-24	8.55864e-21	12.9072	32	0.00196911
GO Biological Process	positive regulation of immunoglobulin biosynthetic process	1.51386e-24	1.58047e-20	154.909	13	0.000799951
GO Molecular Function	DNA polymerase activity	1.99938e-24	7.37373e-21	2.90891	125	0.00769183
Human Phenotype	Partial functional complement factor D deficiency	2.09119e-24	1.28524e-20	70.0698	16	0.000984555
Human Phenotype	Abdominal wall muscle weakness	2.34005e-24	1.4382e-20	15.2138	29	0.00178451
GO Molecular Function	transcription regulatory region DNA binding	2.45753e-24	9.06337e-21	1.35947	1132	0.0696573
GO Biological Process	regulation of calcium ion-dependent exocytosis	2.46187e-24	2.5702e-20	2.6335	147	0.0090456
Disease Ontology	nephrogenic adenoma	2.52905e-24	5.65242e-21	9.16543	39	0.00239985
GO Biological Process	myeloid leukocyte cytokine production	2.60136e-24	2.71582e-20	6.88026	48	0.00295366
Human Phenotype	Single umbilical artery	3.03103e-24	1.86287e-20	5.20144	61	0.00375362
MSigDB Pathway	Genes involved in RNA Polymerase II Pre-transcription Events	3.16914e-24	4.18326e-21	2.8366	129	0.00793797
Human Phenotype	Lymphangioma	3.72286e-24	2.28807e-20	7.88265	43	0.00264599
GO Biological Process	positive regulation of metanephric mesenchymal cell migration by platelet-derived growth factor receptor-beta signaling pathway	4.21073e-24	4.39601e-20	9.39158	38	0.00233832
GO Biological Process	negative regulation of myotube differentiation	4.54411e-24	4.74405e-20	4.38501	72	0.0044305
GO Molecular Function	ATPase activator activity	4.6092e-24	1.69987e-20	4.32882	73	0.00449203
GO Biological Process	negative regulation of phosphatidylinositol biosynthetic process	4.92653e-24	5.1433e-20	9.73797	37	0.00227678
GO Biological Process	regulation of metanephric glomerulus development	5.22021e-24	5.4499e-20	5.1446	61	0.00375362
Human Phenotype	Myopathy	5.91641e-24	3.63622e-20	1.82622	332	0.0204295
GO Biological Process	nephrogenic mesenchyme morphogenesis	6.48926e-24	6.77479e-20	8.02274	42	0.00258446
GO Biological Process	negative regulation of interleukin-6 secretion	7.79506e-24	8.13804e-20	7.49386	44	0.00270753
Human Phenotype	Generalized dystonia	9.60026e-24	5.90032e-20	19.4672	25	0.00153837
Human Phenotype	Anterior creases of earlobe	9.61694e-24	5.91057e-20	4.69586	66	0.00406129
GO Biological Process	syncytium formation by plasma membrane fusion	9.98666e-24	1.04261e-19	2.92672	120	0.00738416
Human Phenotype	Abnormality of the vertebral column	1.04725e-23	6.43643e-20	1.29916	1463	0.0900252
GO Biological Process	kidney rudiment formation	1.17659e-23	1.22836e-19	8.76912	39	0.00239985
Human Phenotype	Apnea	1.30366e-23	8.01227e-20	1.73964	380	0.0233832
GO Molecular Function	N-acetyl-beta-glucosaminyl-glycoprotein 4-beta-N-acetylgalactosaminyltransferase activity	1.34902e-23	4.97518e-20	15.2458	28	0.00172297
GO Biological Process	positive regulation of T-helper 2 cell cytokine production	1.3593e-23	1.41911e-19	13.3931	30	0.00184604
GO Biological Process	glomerular mesangial cell differentiation	1.50671e-23	1.573e-19	7.36583	44	0.00270753
GO Biological Process	ventral spinal cord interneuron specification	1.56992e-23	1.639e-19	3.02533	113	0.00695342
GO Biological Process	tubulin complex biogenesis	1.62896e-23	1.70064e-19	6.26223	50	0.00307673
Human Phenotype	Rimmed vacuoles	1.73267e-23	1.0649e-19	4.39253	70	0.00430743
Human Phenotype	Shoulder girdle muscle weakness	1.92209e-23	1.18132e-19	3.82014	82	0.00504584
GO Molecular Function	phosphatidylinositol N-acetylglucosaminyltransferase activity	2.3648e-23	8.72138e-20	7.7459	42	0.00258446
Disease Ontology	epidermolysis bullosa simplex	2.7095e-23	6.05574e-20	6.49813	48	0.00295366
GO Biological Process	compartment pattern specification	2.86344e-23	2.98943e-19	6.32945	49	0.0030152
Disease Ontology	hereditary degenerative disease of central nervous system	3.37227e-23	7.53703e-20	1.57023	539	0.0331672
GO Molecular Function	galactosylceramide sulfotransferase activity	3.37719e-23	1.24551e-19	24.5372	22	0.00135376
Human Phenotype	Disproportionate tall stature	4.45293e-23	2.73677e-19	3.31305	97	0.00596886
GO Biological Process	negative regulation of tumor necrosis factor-mediated signaling pathway	5.17443e-23	5.40211e-19	5.95417	51	0.00313827
Human Phenotype	Nonimmune hydrops fetalis	5.91956e-23	3.63816e-19	5.68225	53	0.00326134
GO Biological Process	negative regulation of fibroblast apoptotic process	6.0429e-23	6.30879e-19	7.10203	44	0.00270753
Human Phenotype	Varicose veins	6.08622e-23	3.74059e-19	8.06925	40	0.00246139
GO Biological Process	adhesion to other organism involved in symbiotic interaction	6.62416e-23	6.91562e-19	6.35705	48	0.00295366
Human Phenotype	Hypergonadotropic hypogonadism	6.80948e-23	4.18511e-19	2.98458	112	0.00689188
GO Molecular Function	protein-glycine ligase activity, initiating	7.03037e-23	2.5928e-19	23.7004	22	0.00135376
GO Biological Process	protein polyglycylation	7.03037e-23	7.3397e-19	23.7004	22	0.00135376
GO Biological Process	inner medullary collecting duct development	7.08606e-23	7.39785e-19	8.32532	39	0.00239985
GO Biological Process	negative regulation of molecular function	7.68804e-23	8.02631e-19	1.2741	1614	0.099317
GO Biological Process	regulation of glomerular filtration	7.82386e-23	8.16811e-19	5.76797	52	0.0031998
GO Molecular Function	hydrolase activity, acting on carbon-nitrogen (but not peptide) bonds	7.86158e-23	2.89935e-19	1.9427	265	0.0163067
GO Biological Process	Peyer's patch morphogenesis	8.05388e-23	8.40825e-19	6.17317	49	0.0030152
GO Biological Process	protein localization involved in establishment of planar polarity	8.3488e-23	8.71615e-19	16.4095	26	0.0015999
GO Molecular Function	histone deacetylase regulator activity	8.81667e-23	3.25159e-19	8.58556	38	0.00233832
Disease Ontology	DNA virus infectious disease	9.37131e-23	2.09449e-19	1.34979	1102	0.0678112
Human Phenotype	Pulmonary hypertension	9.94457e-23	6.11194e-19	2.34611	170	0.0104609
Human Phenotype	Fragmented, irregular epiphyses	1.01617e-22	6.24536e-19	25.9914	21	0.00129223
Human Phenotype	Spatulate ribs	1.01617e-22	6.24536e-19	25.9914	21	0.00129223
Disease Ontology	congenital nystagmus	1.01838e-22	2.27607e-19	5.18945	57	0.00350748
Human Phenotype	Long hallux	1.05459e-22	6.48149e-19	6.8019	45	0.00276906
GO Molecular Function	14-3-3 protein binding	1.0968e-22	4.04498e-19	3.42509	91	0.00559966
GO Biological Process	B cell chemotaxis	1.19524e-22	1.24783e-18	6.59706	46	0.00283059
Human Phenotype	C1-C2 vertebral abnormality	1.3734e-22	8.44089e-19	8.80728	37	0.00227678
Disease Ontology	skin and subcutaneous tissue disease	1.44226e-22	3.22346e-19	2.90548	115	0.00707649
GO Biological Process	coronary vein morphogenesis	1.55649e-22	1.62498e-18	9.97264	34	0.00209218
Disease Ontology	motor neuron disease	1.6075e-22	3.59276e-19	1.56599	528	0.0324903
Disease Ontology	mucinous Intrahepatic cholangiocarcinoma	1.79157e-22	4.00417e-19	25.2727	21	0.00129223
GO Biological Process	positive regulation of calcium ion-dependent exocytosis	2.11885e-22	2.21208e-18	3.53771	86	0.00529198
GO Biological Process	cellular response to gonadotropin stimulus	2.7491e-22	2.87006e-18	3.13629	101	0.006215
GO Biological Process	lymph vessel morphogenesis	2.87424e-22	3.00071e-18	3.76368	79	0.00486124
GO Biological Process	glomerular mesangium development	3.04532e-22	3.17931e-18	6.61699	45	0.00276906
GO Molecular Function	DNA-directed DNA polymerase activity	3.48667e-22	1.28588e-18	3.00735	107	0.00658421
GO Biological Process	histone H4-K20 methylation	3.65722e-22	3.81814e-18	8.22982	38	0.00233832
MSigDB Pathway	Genes involved in Prostanoid ligand receptors	4.55471e-22	6.01221e-19	4.13414	70	0.00430743
Human Phenotype	Cutis laxa	4.68289e-22	2.8781e-18	2.21418	186	0.0114454
Human Phenotype	Abnormality of the systemic arterial tree	5.44141e-22	3.34429e-18	1.58722	488	0.0300289
GO Biological Process	gamma-delta T cell differentiation	5.78321e-22	6.03767e-18	30.4476	19	0.00116916
Human Phenotype	Macular hypoplasia	6.12186e-22	3.7625e-18	6.32694	46	0.00283059
GO Biological Process	regulation of metanephric mesenchymal cell migration	6.27697e-22	6.55316e-18	8.09813	38	0.00233832
Human Phenotype	Abnormality of joint mobility	6.64809e-22	4.08592e-18	1.30968	1280	0.0787644
Human Phenotype	Type 1 muscle fiber predominance	6.77007e-22	4.16089e-18	5.26765	54	0.00332287
Human Phenotype	Childhood onset short-limb short stature	7.06069e-22	4.3395e-18	16.2323	25	0.00153837
GO Biological Process	cardiac right ventricle formation	7.07873e-22	7.39019e-18	5.99526	48	0.00295366
GO Biological Process	genetic imprinting	7.25322e-22	7.57237e-18	3.2022	96	0.00590733
GO Biological Process	regulation of interleukin-4 biosynthetic process	7.36397e-22	7.68799e-18	8.36803	37	0.00227678
GO Biological Process	forebrain neuron differentiation	7.61786e-22	7.95305e-18	1.81368	307	0.0188911
GO Molecular Function	N-acylneuraminate-9-phosphate synthase activity	8.1811e-22	3.01719e-18	26.3112	20	0.00123069
GO Molecular Function	N-acetylneuraminate synthase activity	8.1811e-22	3.01719e-18	26.3112	20	0.00123069
GO Biological Process	peptidyl-tyrosine autophosphorylation	8.28494e-22	8.64948e-18	6.81917	43	0.00264599
GO Biological Process	regulation of natural killer cell apoptotic process	8.37808e-22	8.74671e-18	17.4975	24	0.00147683
GO Biological Process	endothelial cell morphogenesis	8.80258e-22	9.18989e-18	5.56893	51	0.00313827
GO Biological Process	positive regulation of cellular response to insulin stimulus	8.88672e-22	9.27774e-18	4.13432	69	0.00424589
GO Biological Process	mesangial cell development	9.04788e-22	9.44599e-18	5.1335	55	0.00338441
GO Biological Process	negative regulation of histone deacetylation	9.29022e-22	9.69899e-18	12.184	29	0.00178451
GO Biological Process	negative regulation of phospholipid biosynthetic process	9.39242e-22	9.80568e-18	7.00188	42	0.00258446
GO Biological Process	Rab protein signal transduction	1.04229e-21	1.08816e-17	20.8516	22	0.00135376
GO Biological Process	ventral spinal cord interneuron differentiation	1.10677e-21	1.15547e-17	2.66633	127	0.0078149
MSigDB Pathway	Genes involved in Formation of the HIV-1 Early Elongation Complex	1.13098e-21	1.49289e-18	3.57025	82	0.00504584
Human Phenotype	Abnormality of peripheral nerve conduction	1.1544e-21	7.09495e-18	2.04318	220	0.0135376
GO Biological Process	renal interstitial cell development	1.22132e-21	1.27506e-17	4.33468	65	0.00399975
GO Biological Process	common myeloid progenitor cell proliferation	1.24541e-21	1.30021e-17	10.7733	31	0.00190757
GO Biological Process	protein targeting to plasma membrane	1.42301e-21	1.48562e-17	3.16988	96	0.00590733
Human Phenotype	Subsarcolemmal accumulations of abnormally shaped mitochondria	1.8514e-21	1.13787e-17	10.6229	31	0.00190757
Human Phenotype	Abnormal elasticity of skin	2.16158e-21	1.32851e-17	1.81197	301	0.0185219
Human Phenotype	Prominent occiput	2.60027e-21	1.59813e-17	2.73939	119	0.00732263
GO Biological Process	corpus callosum development	3.64085e-21	3.80104e-17	3.71443	76	0.00467664
GO Molecular Function	voltage-gated potassium channel activity involved in ventricular cardiac muscle cell action potential repolarization	3.86595e-21	1.42576e-17	6.73246	42	0.00258446
Human Phenotype	Spinal rigidity	3.9873e-21	2.45059e-17	3.87573	72	0.0044305
GO Biological Process	lymph vessel development	4.46388e-21	4.66029e-17	2.52321	136	0.00836872
Human Phenotype	Age of onset	4.56268e-21	2.80422e-17	1.32296	1152	0.070888
Human Phenotype	Enlarged penis	4.60091e-21	2.82772e-17	5.72133	48	0.00295366
GO Biological Process	skeletal muscle fiber development	4.66913e-21	4.87457e-17	3.48579	82	0.00504584
Human Phenotype	Shoulder flexion contracture	5.19363e-21	3.19201e-17	13.8486	26	0.0015999
Human Phenotype	Pelvic girdle muscle weakness	5.36926e-21	3.29995e-17	3.47754	82	0.00504584
Human Phenotype	Testicular torsion	5.45577e-21	3.35311e-17	9.72581	32	0.00196911
Human Phenotype	Limited hip movement	6.28867e-21	3.86502e-17	2.87111	108	0.00664574
GO Biological Process	central nervous system neuron differentiation	6.85871e-21	7.1605e-17	1.42296	753	0.0463356
Human Phenotype	Premature rupture of membranes	7.09519e-21	4.36071e-17	4.9921	54	0.00332287
Human Phenotype	Abnormality of the hip-girdle musculature	7.50599e-21	4.61318e-17	3.45779	82	0.00504584
MSigDB Pathway	Genes involved in Factors involved in megakaryocyte development and platelet production	8.50049e-21	1.12207e-17	1.81399	291	0.0179066
GO Biological Process	regulation of tumor necrosis factor-mediated signaling pathway	8.61984e-21	8.99911e-17	5.27331	51	0.00313827
Disease Ontology	phyllodes tumor	1.08679e-20	2.42897e-17	17.0042	23	0.0014153
Human Phenotype	Embryonal renal neoplasm	1.11868e-20	6.87544e-17	2.84789	108	0.00664574
MSigDB Pathway	Genes involved in RNA Polymerase II Transcription	1.22096e-20	1.61166e-17	2.20892	174	0.010707
GO Biological Process	positive regulation of metanephric glomerulus development	1.27542e-20	1.33153e-16	5.84881	46	0.00283059
Human Phenotype	Abnormality of ion homeostasis	1.28332e-20	7.88729e-17	1.76087	316	0.019445
Human Phenotype	Micromelia	1.3157e-20	8.08629e-17	1.81009	290	0.0178451
GO Biological Process	regulation of pro-B cell differentiation	1.34312e-20	1.40221e-16	5.84093	46	0.00283059
Human Phenotype	Congenital cataract	1.34519e-20	8.26751e-17	2.35988	151	0.00929174
GO Biological Process	cyclin catabolic process	1.46377e-20	1.52818e-16	4.90943	54	0.00332287
Human Phenotype	Aplasia/Hypoplasia involving the carpal bones	1.57874e-20	9.70294e-17	4.23385	63	0.00387668
Human Phenotype	Diastasis recti	1.62273e-20	9.97331e-17	3.21679	89	0.00547659
MSigDB Pathway	Ceramide signaling pathway	1.62887e-20	2.15011e-17	2.27617	162	0.00996862
Human Phenotype	Hypercalciuria	1.70068e-20	1.04524e-16	3.9554	68	0.00418436
GO Biological Process	embryonic camera-type eye morphogenesis	1.74908e-20	1.82604e-16	2.18389	177	0.0108916
GO Biological Process	response to stilbenoid	1.81761e-20	1.89759e-16	5.52669	48	0.00295366
GO Biological Process	pattern specification process	1.8782e-20	1.96084e-16	1.28849	1333	0.0820257
Human Phenotype	Macrovesicular hepatic steatosis	2.52595e-20	1.55245e-16	11.4038	28	0.00172297
Human Phenotype	Highly arched eyebrow	2.78895e-20	1.71409e-16	1.94636	232	0.014276
GO Biological Process	regulation of interleukin-10 secretion	3.009e-20	3.1414e-16	10.1224	30	0.00184604
GO Molecular Function	phospholipase binding	3.25436e-20	1.20021e-16	3.43432	80	0.00492277
GO Molecular Function	ATPase regulator activity	3.45667e-20	1.27482e-16	3.46318	79	0.00486124
GO Biological Process	positive regulation of synaptic growth at neuromuscular junction	4.0686e-20	4.24762e-16	44.8515	15	0.00092302
GO Molecular Function	DNA polymerase binding	4.42099e-20	1.63046e-16	44.5986	15	0.00092302
GO Biological Process	regulation of T-helper 2 cell cytokine production	4.57978e-20	4.78129e-16	9.96682	30	0.00184604
GO Biological Process	auditory receptor cell fate commitment	4.69887e-20	4.90562e-16	3.92577	67	0.00412282
GO Biological Process	regulation of Cdc42 protein signal transduction	4.90289e-20	5.11862e-16	3.1596	89	0.00547659
GO Biological Process	atrioventricular valve morphogenesis	5.43777e-20	5.67703e-16	3.46854	78	0.0047997
GO Biological Process	neuron fate specification	5.80694e-20	6.06244e-16	2.01281	209	0.0128608
GO Biological Process	anterior/posterior pattern specification	5.904e-20	6.16377e-16	1.45878	634	0.039013
Human Phenotype	Generalized hirsutism	6.06066e-20	3.72488e-16	12.5066	26	0.0015999
Disease Ontology	capillary hemangioma	6.11573e-20	1.36687e-16	3.76669	70	0.00430743
GO Biological Process	spinal cord dorsal/ventral patterning	6.144e-20	6.41434e-16	2.44395	136	0.00836872
GO Biological Process	positive regulation of anoikis	6.58171e-20	6.87131e-16	9.35093	31	0.00190757
Human Phenotype	Nocturnal hypoventilation	7.14225e-20	4.38962e-16	5.87714	44	0.00270753
Human Phenotype	Skeletal dysplasia	7.15394e-20	4.39681e-16	1.73243	320	0.0196911
GO Biological Process	intermediate filament organization	9.57296e-20	9.99417e-16	3.07865	91	0.00559966
GO Biological Process	regulation of atrial cardiac muscle cell membrane repolarization	1.03988e-19	1.08564e-15	4.77735	53	0.00326134
MSigDB Pathway	Genes involved in NCAM signaling for neurite out-growth	1.1163e-19	1.47351e-16	1.91678	234	0.0143991
Human Phenotype	Astrocytosis	1.16779e-19	7.17721e-16	9.15984	31	0.00190757
GO Biological Process	fibril organization	1.19664e-19	1.24929e-15	3.76152	69	0.00424589
Human Phenotype	Ragged-red muscle fibers	1.26321e-19	7.76366e-16	6.105	42	0.00258446
GO Biological Process	osteoclast differentiation	1.31576e-19	1.37366e-15	2.40317	138	0.00849178
Human Phenotype	Increased variability in muscle fiber diameter	1.34842e-19	8.28736e-16	3.23444	84	0.00516891
GO Molecular Function	intramolecular oxidoreductase activity, transposing C=C bonds	1.49609e-19	5.5176e-16	3.508	75	0.0046151
Human Phenotype	Decreased pulmonary function	1.50859e-19	9.27181e-16	8.28709	33	0.00203064
GO Biological Process	regulation of natural killer cell differentiation	1.58297e-19	1.65262e-15	4.09211	62	0.00381515
Human Phenotype	Externally rotated/abducted legs	1.60321e-19	9.8533e-16	12.8656	25	0.00153837
Human Phenotype	Achalasia	1.67948e-19	1.03221e-15	12.8398	25	0.00153837
Human Phenotype	Hyperlordosis	1.70422e-19	1.04741e-15	1.83297	263	0.0161836
MSigDB Pathway	Signaling events mediated by HDAC Class I	1.77366e-19	2.34124e-16	2.16984	170	0.0104609
GO Biological Process	nephron morphogenesis	1.82003e-19	1.90011e-15	1.93305	226	0.0139068
GO Biological Process	mitochondrial DNA metabolic process	1.90784e-19	1.99179e-15	5.87253	43	0.00264599
Human Phenotype	Talipes equinovarus	1.93911e-19	1.19177e-15	1.6432	375	0.0230755
GO Molecular Function	protein channel activity	1.97003e-19	7.26549e-16	14.8713	23	0.0014153
GO Biological Process	regulation of transcription from RNA polymerase II promoter in response to hypoxia	1.97217e-19	2.05895e-15	2.5859	119	0.00732263
Human Phenotype	Contractures of the joints of the lower limbs	1.98496e-19	1.21996e-15	2.27386	153	0.00941481
GO Biological Process	response to muramyl dipeptide	2.01293e-19	2.1015e-15	3.72334	69	0.00424589
GO Biological Process	tubulin complex assembly	2.12266e-19	2.21605e-15	6.78909	38	0.00233832
Human Phenotype	Positive Romberg sign	2.21803e-19	1.3632e-15	8.95015	31	0.00190757
Disease Ontology	portal vein thrombosis	2.24106e-19	5.00878e-16	6.17851	41	0.00252292
Human Phenotype	Sirenomelia	2.24719e-19	1.38112e-15	4.45106	56	0.00344594
GO Molecular Function	serine-type endopeptidase activity	2.25964e-19	8.33357e-16	1.87125	246	0.0151375
Human Phenotype	Growth hormone excess	2.29545e-19	1.41078e-15	4.37652	57	0.00350748
GO Biological Process	embryonic organ development	2.30265e-19	2.40396e-15	1.29252	1233	0.0758723
GO Biological Process	anatomical structure morphogenesis	2.42903e-19	2.5359e-15	1.12391	4507	0.277337
GO Biological Process	positive regulation of GTP catabolic process	2.47705e-19	2.58604e-15	14.7139	23	0.0014153
GO Biological Process	calcium ion import	2.60738e-19	2.72211e-15	2.80069	103	0.00633807
Human Phenotype	Abnormality of the gallbladder	2.61515e-19	1.60727e-15	2.94542	95	0.00584579
GO Biological Process	regulation of protein sumoylation	2.64014e-19	2.75631e-15	3.25206	82	0.00504584
GO Biological Process	optic chiasma development	2.68163e-19	2.79962e-15	11.0307	27	0.00166144
GO Biological Process	vestibulocochlear nerve formation	2.68163e-19	2.79962e-15	11.0307	27	0.00166144
GO Biological Process	positive regulation of optic nerve formation	2.68163e-19	2.79962e-15	11.0307	27	0.00166144
Human Phenotype	Macular hyperpigmentation	2.68163e-19	1.64813e-15	11.0307	27	0.00166144
GO Biological Process	primitive erythrocyte differentiation	2.70883e-19	2.82802e-15	9.33192	30	0.00184604
GO Biological Process	mitral valve morphogenesis	3.2178e-19	3.35938e-15	3.87294	65	0.00399975
GO Biological Process	regulation of transcription by chromatin organization	3.29431e-19	3.43925e-15	27.9801	17	0.00104609
Human Phenotype	Malnutrition	3.67462e-19	2.25842e-15	6.09063	41	0.00252292
GO Biological Process	radial glia guided migration of cerebellar granule cell	3.68365e-19	3.84573e-15	27.7905	17	0.00104609
GO Molecular Function	mitogen-activated protein kinase binding	3.68418e-19	1.35873e-15	3.67927	69	0.00424589
GO Molecular Function	(R)-2-hydroxyglutarate dehydrogenase activity	3.97136e-19	1.46464e-15	38.3962	15	0.00092302
Human Phenotype	Multifocal cerebral white matter abnormalities	3.97136e-19	2.4408e-15	38.3962	15	0.00092302
GO Biological Process	Notch receptor processing	4.03417e-19	4.21167e-15	3.17423	84	0.00516891
GO Biological Process	granulocyte differentiation	4.12475e-19	4.30624e-15	3.19952	83	0.00510738
GO Biological Process	negative regulation of glial cell proliferation	4.32531e-19	4.51562e-15	3.11969	86	0.00529198
GO Biological Process	forebrain neuron development	4.54597e-19	4.74599e-15	2.56856	118	0.00726109
GO Biological Process	dichotomous subdivision of terminal units involved in mammary gland duct morphogenesis	5.15054e-19	5.37716e-15	7.94438	33	0.00203064
Disease Ontology	visual pathway disease	5.1508e-19	1.1512e-15	3.88522	64	0.00393822
Human Phenotype	Visual loss	5.26935e-19	3.23854e-15	1.99737	202	0.01243
GO Biological Process	ketone biosynthetic process	5.46383e-19	5.70423e-15	3.26738	80	0.00492277
GO Biological Process	metanephric epithelium development	6.29269e-19	6.56957e-15	2.46888	126	0.00775337
Human Phenotype	Abnormality of the pulmonary vasculature	6.81399e-19	4.18788e-15	1.70725	318	0.019568
Human Phenotype	Increased laxity of ankles	7.15878e-19	4.39979e-15	6.99833	36	0.00221525
Human Phenotype	Hyperextensibility at wrists	7.15878e-19	4.39979e-15	6.99833	36	0.00221525
Human Phenotype	Increased laxity of fingers	7.15878e-19	4.39979e-15	6.99833	36	0.00221525
GO Molecular Function	histone kinase activity (H3-T11 specific)	7.43975e-19	2.74378e-15	23.2483	18	0.00110762
GO Biological Process	histone H3-T11 phosphorylation	7.43975e-19	7.7671e-15	23.2483	18	0.00110762
GO Biological Process	epithelial cell fate commitment	7.45992e-19	7.78815e-15	2.62606	112	0.00689188
GO Biological Process	extracellular fibril organization	7.81944e-19	8.16349e-15	3.75563	66	0.00406129
GO Biological Process	syncytium formation	7.87933e-19	8.22602e-15	2.5261	120	0.00738416
Disease Ontology	amyotrophic lateral sclerosis	7.88665e-19	1.76267e-15	1.57025	431	0.0265214
Disease Ontology	testicular germ cell cancer	8.02223e-19	1.79297e-15	3.95307	62	0.00381515
GO Biological Process	regulation of removal of superoxide radicals	8.39197e-19	8.76122e-15	5.49328	44	0.00270753
Disease Ontology	lateral sclerosis	8.57879e-19	1.91736e-15	1.71237	313	0.0192603
Disease Ontology	seminoma	9.24421e-19	2.06608e-15	2.36289	136	0.00836872
GO Biological Process	retinal pigment epithelium development	1.01871e-18	1.06354e-14	8.88235	30	0.00184604
Human Phenotype	Abnormality of urine calcium concentration	1.24299e-18	7.6394e-15	3.59163	69	0.00424589
GO Biological Process	regulation of transcription from RNA polymerase II promoter in response to stress	1.24815e-18	1.30307e-14	2.40772	130	0.00799951
GO Biological Process	nephron tubule morphogenesis	1.28423e-18	1.34074e-14	2.16279	163	0.0100301
GO Biological Process	branching involved in open tracheal system development	1.547e-18	1.61506e-14	8.34073	31	0.00190757
GO Biological Process	right lung morphogenesis	1.547e-18	1.61506e-14	8.34073	31	0.00190757
GO Biological Process	embryonic ectodermal digestive tract morphogenesis	1.547e-18	1.61506e-14	8.34073	31	0.00190757
GO Biological Process	mesenchyme migration	1.547e-18	1.61506e-14	8.34073	31	0.00190757
GO Biological Process	detection of wounding	1.547e-18	1.61506e-14	8.34073	31	0.00190757
GO Biological Process	lateral mesodermal cell differentiation	1.547e-18	1.61506e-14	8.34073	31	0.00190757
Human Phenotype	Facial palsy	1.65725e-18	1.01854e-14	1.8219	253	0.0155683
GO Biological Process	tricuspid valve formation	1.68103e-18	1.75499e-14	8.71739	30	0.00184604
Human Phenotype	Abnormal vertebral ossification	1.85008e-18	1.13706e-14	2.78408	99	0.00609193
Human Phenotype	Abnormality of skeletal muscle fiber size	1.936e-18	1.18986e-14	3.08914	84	0.00516891
GO Biological Process	monocyte aggregation	1.9463e-18	2.03194e-14	5.64684	42	0.00258446
GO Molecular Function	asialoglycoprotein receptor activity	2.00931e-18	7.41033e-15	10.7993	26	0.0015999
Human Phenotype	Decreased activity of cytochrome C oxidase in muscle tissue	2.23968e-18	1.37651e-14	6.74498	36	0.00221525
GO Biological Process	negative regulation of glomerular mesangial cell proliferation	2.24413e-18	2.34287e-14	4.15534	57	0.00350748
Human Phenotype	Onset	2.36731e-18	1.45495e-14	1.29399	1157	0.0711956
Human Phenotype	Carpal bone hypoplasia	2.50646e-18	1.54047e-14	4.87076	48	0.00295366
GO Biological Process	positive regulation of heterotypic cell-cell adhesion	2.59328e-18	2.70739e-14	5.60041	42	0.00258446
Disease Ontology	Poxviridae infectious disease	2.66846e-18	5.964e-15	2.06665	178	0.0109532
GO Biological Process	mesonephric tubule development	2.77207e-18	2.89405e-14	2.8939	92	0.00566119
GO Biological Process	U2 snRNA 3'-end processing	3.10748e-18	3.24421e-14	40.2707	14	0.000861485
Disease Ontology	oropharyngeal candidiasis	3.32127e-18	7.42305e-15	33.2003	15	0.00092302
GO Biological Process	embryonic eye morphogenesis	3.32431e-18	3.47058e-14	2.0387	183	0.0112608
GO Biological Process	orthogonal dichotomous subdivision of terminal units involved in lung branching morphogenesis	3.35094e-18	3.49838e-14	10.5685	26	0.0015999
GO Biological Process	lateral sprouting involved in lung morphogenesis	3.35094e-18	3.49838e-14	10.5685	26	0.0015999
GO Biological Process	establishment of body hair planar orientation	3.35094e-18	3.49838e-14	10.5685	26	0.0015999
GO Biological Process	planar dichotomous subdivision of terminal units involved in lung branching morphogenesis	3.35094e-18	3.49838e-14	10.5685	26	0.0015999
GO Biological Process	nephron tubule formation	3.36766e-18	3.51584e-14	2.34137	134	0.00824565
GO Molecular Function	transcription regulatory region sequence-specific DNA binding	3.46746e-18	1.2788e-14	1.44121	609	0.0374746
GO Biological Process	metanephric nephron tubule morphogenesis	3.62759e-18	3.78721e-14	3.27362	76	0.00467664
GO Molecular Function	Ras guanyl-nucleotide exchange factor activity	3.69493e-18	1.36269e-14	1.6177	369	0.0227063
Human Phenotype	Ulnar deviation of the wrist	3.83138e-18	2.35476e-14	6.62841	36	0.00221525
GO Molecular Function	cob(I)yrinic acid a,c-diamide adenosyltransferase activity	3.83334e-18	1.41373e-14	15.3413	21	0.00129223
GO Molecular Function	cob(II)alamin reductase activity	3.83334e-18	1.41373e-14	15.3413	21	0.00129223
Human Phenotype	Neonatal onset	3.91617e-18	2.40688e-14	3.20953	78	0.0047997
GO Biological Process	distal tubule development	4.22637e-18	4.41233e-14	2.87387	92	0.00566119
GO Biological Process	positive regulation of Rac GTPase activity	4.32722e-18	4.51762e-14	2.26991	142	0.00873792
Human Phenotype	Diffuse axonal swelling	4.45957e-18	2.74085e-14	15.2239	21	0.00129223
Human Phenotype	Pallor of dorsal columns of the spinal cord	4.45957e-18	2.74085e-14	15.2239	21	0.00129223
Human Phenotype	Impaired distal tactile sensation	4.45957e-18	2.74085e-14	15.2239	21	0.00129223
Human Phenotype	Pontocerebellar atrophy	4.45957e-18	2.74085e-14	15.2239	21	0.00129223
Human Phenotype	Congenital contractures	4.75366e-18	2.9216e-14	2.08306	172	0.010584
Disease Ontology	Weaver syndrome	4.80697e-18	1.07436e-14	16.6982	20	0.00123069
GO Biological Process	renal interstitial cell differentiation	5.1671e-18	5.39445e-14	3.65584	65	0.00399975
GO Biological Process	response to hypoxia	5.34077e-18	5.57577e-14	1.48001	530	0.0326134
GO Molecular Function	[heparan sulfate]-glucosamine 3-sulfotransferase 2 activity	5.54996e-18	2.04683e-14	8.3348	30	0.00184604
Human Phenotype	Torsade de pointes	5.72318e-18	3.51747e-14	5.08753	45	0.00276906
Human Phenotype	Male infertility	5.77271e-18	3.54791e-14	5.47251	42	0.00258446
GO Biological Process	Golgi vesicle fusion to target membrane	6.65128e-18	6.94394e-14	13.6698	22	0.00135376
Human Phenotype	Communicating hydrocephalus	6.74874e-18	4.14777e-14	8.27358	30	0.00184604
GO Biological Process	paraxial mesodermal cell fate commitment	6.9376e-18	7.24286e-14	18.187	19	0.00116916
GO Biological Process	positive regulation of viral transcription	7.08447e-18	7.39619e-14	2.44035	121	0.0074457
GO Biological Process	negative regulation of cell migration involved in sprouting angiogenesis	7.23132e-18	7.5495e-14	4.24215	54	0.00332287
GO Biological Process	negative regulation of interferon-beta production	7.28408e-18	7.60458e-14	10.2265	26	0.0015999
Human Phenotype	Increased serum lactate	7.33986e-18	4.51108e-14	2.23332	145	0.00892253
Human Phenotype	Metaphyseal widening	7.51264e-18	4.61727e-14	2.08264	170	0.0104609
GO Biological Process	protein heterotrimerization	7.57013e-18	7.90322e-14	4.73212	48	0.00295366
Human Phenotype	Proximal femoral epiphysiolysis	7.71183e-18	4.73969e-14	8.6416	29	0.00178451
GO Molecular Function	adenosine deaminase activity	8.08699e-18	2.98248e-14	3.49762	68	0.00418436
GO Biological Process	metanephric mesenchyme development	8.30591e-18	8.67137e-14	2.58748	108	0.00664574
Disease Ontology	frontal lobe epilepsy	8.39236e-18	1.87569e-14	7.83988	31	0.00190757
Human Phenotype	Ectopia lentis	8.53638e-18	5.24646e-14	2.2582	141	0.00867639
Human Phenotype	Soft, doughy skin	8.81078e-18	5.41511e-14	7.82587	31	0.00190757
GO Biological Process	negative regulation of catalytic activity	9.10099e-18	9.50143e-14	1.27915	1214	0.0747031
Human Phenotype	Intracellular accumulation of autofluorescent lipopigment storage material	9.21314e-18	5.6624e-14	5.13918	44	0.00270753
Human Phenotype	Cortical visual impairment	9.45333e-18	5.81002e-14	4.44053	51	0.00313827
Human Phenotype	Abnormality of the midface	9.73569e-18	5.98356e-14	1.40348	680	0.0418436
GO Biological Process	integrin biosynthetic process	1.03849e-17	1.08418e-13	8.99258	28	0.00172297
GO Biological Process	mitral valve development	1.04626e-17	1.0923e-13	3.60195	65	0.00399975
GO Biological Process	dichotomous subdivision of terminal units involved in lung branching	1.04744e-17	1.09353e-13	8.13738	30	0.00184604
GO Biological Process	forebrain generation of neurons	1.0501e-17	1.0963e-13	1.66217	325	0.0199988
GO Biological Process	protein localization to plasma membrane	1.1049e-17	1.15351e-13	1.89762	214	0.0131684
GO Molecular Function	kinase binding	1.21697e-17	4.48819e-14	1.32753	936	0.0575965
MSigDB Pathway	Type II diabetes mellitus	1.2252e-17	1.61726e-14	1.96568	194	0.0119377
GO Biological Process	regulation of exocytosis	1.25207e-17	1.30716e-13	1.71741	289	0.0177835
PANTHER Pathway	Transcription regulation by bZIP transcription factor	1.27659e-17	1.94041e-15	2.65465	102	0.00627654
Human Phenotype	Pansynostosis	1.2895e-17	7.92529e-14	75.9319	11	0.000676881
Human Phenotype	Posterior plagiocephaly	1.2895e-17	7.92529e-14	75.9319	11	0.000676881
GO Biological Process	renal system process involved in regulation of blood volume	1.32511e-17	1.38341e-13	4.25112	53	0.00326134
GO Biological Process	cell differentiation in spinal cord	1.32601e-17	1.38436e-13	1.76296	265	0.0163067
GO Biological Process	embryonic organ morphogenesis	1.33987e-17	1.39883e-13	1.33742	891	0.0548274
GO Molecular Function	chromatin DNA binding	1.3588e-17	5.01126e-14	2.11657	161	0.00990708
GO Molecular Function	ammonium transmembrane transporter activity	1.40718e-17	5.18969e-14	7.69208	31	0.00190757
GO Biological Process	ammonium transmembrane transport	1.40718e-17	1.4691e-13	7.69208	31	0.00190757
Human Phenotype	Abnormality of femoral epiphyses	1.48305e-17	9.11481e-14	2.57831	107	0.00658421
Human Phenotype	Expressive language delay	1.48506e-17	9.12718e-14	13.143	22	0.00135376
GO Molecular Function	FK506 binding	1.5045e-17	5.54858e-14	3.80995	60	0.00369208
Human Phenotype	Abnormality of facial soft tissue	1.51815e-17	9.33057e-14	1.56649	403	0.0247985
Disease Ontology	hemangioma	1.53491e-17	3.43053e-14	1.78696	253	0.0155683
GO Biological Process	coronary artery morphogenesis	1.69119e-17	1.76561e-13	4.93784	45	0.00276906
GO Biological Process	myotube differentiation	1.76096e-17	1.83844e-13	1.93971	199	0.0122454
GO Biological Process	definitive erythrocyte differentiation	1.83759e-17	1.91845e-13	6.5161	35	0.00215371
GO Molecular Function	tumor necrosis factor-activated receptor activity	1.89128e-17	6.97505e-14	3.6449	63	0.00387668
GO Biological Process	mesangial cell differentiation	1.97663e-17	2.0636e-13	4.07456	55	0.00338441
Human Phenotype	Joint stiffness	2.02323e-17	1.24348e-13	3.22848	74	0.00455357
GO Biological Process	regulation of hematopoietic progenitor cell differentiation	2.20124e-17	2.29809e-13	2.67749	99	0.00609193
GO Molecular Function	osmosensor activity	2.22271e-17	8.19734e-14	12.8856	22	0.00135376
GO Biological Process	osmosensory signaling pathway	2.22271e-17	2.3205e-13	12.8856	22	0.00135376
GO Biological Process	cortical microtubule organization	2.22271e-17	2.3205e-13	12.8856	22	0.00135376
Human Phenotype	Flared humeral metaphysis	2.22271e-17	1.36607e-13	12.8856	22	0.00135376
Human Phenotype	Hyperplasia of the femoral trochanters	2.22271e-17	1.36607e-13	12.8856	22	0.00135376
Human Phenotype	Caudal appendage	2.22271e-17	1.36607e-13	12.8856	22	0.00135376
Human Phenotype	Flared femoral metaphysis	2.22271e-17	1.36607e-13	12.8856	22	0.00135376
Human Phenotype	Scapular muscle atrophy	2.22271e-17	1.36607e-13	12.8856	22	0.00135376
Human Phenotype	Respiratory failure due to intercostal muscle and diaphragm involvement	2.22271e-17	1.36607e-13	12.8856	22	0.00135376
Human Phenotype	Decreased distal sensory nerve action potential	2.22271e-17	1.36607e-13	12.8856	22	0.00135376
Human Phenotype	Brachytelomesophalangy	2.22271e-17	1.36607e-13	12.8856	22	0.00135376
Human Phenotype	Irregular, rachitic-like metaphyses	2.22271e-17	1.36607e-13	12.8856	22	0.00135376
Human Phenotype	Severe carpal ossification delay	2.22271e-17	1.36607e-13	12.8856	22	0.00135376
Human Phenotype	Halberd-shaped pelvis	2.22271e-17	1.36607e-13	12.8856	22	0.00135376
Human Phenotype	Abducens palsy	2.22271e-17	1.36607e-13	12.8856	22	0.00135376
Human Phenotype	Long coccyx	2.22271e-17	1.36607e-13	12.8856	22	0.00135376
Human Phenotype	Oculomotor nerve palsy	2.22271e-17	1.36607e-13	12.8856	22	0.00135376
Human Phenotype	Absent primary metaphyseal spongiosa	2.22271e-17	1.36607e-13	12.8856	22	0.00135376
Human Phenotype	Nonprogressive muscular atrophy	2.22271e-17	1.36607e-13	12.8856	22	0.00135376
Human Phenotype	Abnormal metaphyseal vascular invasion	2.22271e-17	1.36607e-13	12.8856	22	0.00135376
Human Phenotype	Childhood-onset short-trunk short stature	2.22271e-17	1.36607e-13	12.8856	22	0.00135376
Human Phenotype	Abnormal enchondral ossification	2.22271e-17	1.36607e-13	12.8856	22	0.00135376
Human Phenotype	Dumbbell-shaped metaphyses	2.22271e-17	1.36607e-13	12.8856	22	0.00135376
Human Phenotype	Irregular proximal femoral metaphyses	2.22271e-17	1.36607e-13	12.8856	22	0.00135376
Human Phenotype	Relatively short spine	2.22271e-17	1.36607e-13	12.8856	22	0.00135376
GO Biological Process	embryonic ectodermal digestive tract development	2.23428e-17	2.33259e-13	7.5619	31	0.00190757
Human Phenotype	Muscle weakness	2.24438e-17	1.3794e-13	1.34339	855	0.0526122
GO Biological Process	regulation of intracellular cholesterol transport	2.28392e-17	2.38441e-13	19.0496	18	0.00110762
GO Biological Process	dorsal spinal cord development	2.36237e-17	2.46632e-13	2.40993	120	0.00738416
GO Molecular Function	mitochondrial heavy strand promoter anti-sense binding	2.66194e-17	9.81723e-14	53.6342	12	0.000738416
GO Molecular Function	mitochondrial light strand promoter anti-sense binding	2.66194e-17	9.81723e-14	53.6342	12	0.000738416
GO Biological Process	oxidation-dependent protein catabolic process	2.66194e-17	2.77906e-13	53.6342	12	0.000738416
GO Biological Process	apoptotic process involved in morphogenesis	2.77765e-17	2.89986e-13	4.66631	47	0.00289213
Human Phenotype	Abnormality of the vasculature	2.90944e-17	1.78814e-13	1.32543	924	0.056858
GO Biological Process	cell fate commitment	2.97276e-17	3.10356e-13	1.33948	864	0.053166
GO Biological Process	positive regulation of transcription from RNA polymerase II promoter in response to stress	3.07033e-17	3.20542e-13	4.96807	44	0.00270753
GO Biological Process	negative regulation of endothelial cell chemotaxis	3.10002e-17	3.23642e-13	6.63409	34	0.00209218
Human Phenotype	Decreased nerve conduction velocity	3.24315e-17	1.99324e-13	1.93121	198	0.0121839
GO Biological Process	glucocorticoid metabolic process	3.25514e-17	3.39837e-13	3.5163	65	0.00399975
GO Biological Process	metanephric mesenchyme morphogenesis	3.40867e-17	3.55865e-13	4.15361	53	0.00326134
Human Phenotype	Scoliosis	3.48967e-17	2.14475e-13	1.31196	983	0.0604886
GO Molecular Function	telomeric RNA binding	3.61063e-17	1.3316e-13	9.55249	26	0.0015999
Human Phenotype	Arthrogryposis multiplex congenita	3.69173e-17	2.26894e-13	2.20266	143	0.00879946
GO Biological Process	positive regulation of purine nucleotide catabolic process	3.84831e-17	4.01764e-13	11.6127	23	0.0014153
GO Biological Process	spinal cord patterning	3.90767e-17	4.0796e-13	2.25223	136	0.00836872
Human Phenotype	Autosomal recessive inheritance	3.91959e-17	2.40898e-13	1.16701	2622	0.161344
GO Biological Process	epinephrine secretion	4.26789e-17	4.45568e-13	14.8666	20	0.00123069
Human Phenotype	Redundant skin	4.33553e-17	2.66462e-13	4.06224	54	0.00332287
GO Molecular Function	phospholipid-hydroperoxide glutathione peroxidase activity	4.40877e-17	1.62596e-13	33.1555	14	0.000861485
GO Biological Process	embryo development	4.47213e-17	4.66891e-13	1.1761	2409	0.148237
Human Phenotype	Abnormality of primary molar morphology	4.58208e-17	2.81615e-13	9.45563	26	0.0015999
Human Phenotype	Gingival hyperkeratosis	4.58208e-17	2.81615e-13	9.45563	26	0.0015999
Human Phenotype	Recurrent mandibular subluxations	4.58208e-17	2.81615e-13	9.45563	26	0.0015999
Human Phenotype	Spontaneous neonatal pneumothorax	4.58208e-17	2.81615e-13	9.45563	26	0.0015999
Human Phenotype	Blepharochalasis	4.58208e-17	2.81615e-13	9.45563	26	0.0015999
Human Phenotype	Frontal open bite	4.58208e-17	2.81615e-13	9.45563	26	0.0015999
Human Phenotype	Urogenital fistula	4.72406e-17	2.90341e-13	1.74177	266	0.0163682
Disease Ontology	chronic progressive external ophthalmoplegia	4.98069e-17	1.11318e-13	5.27126	41	0.00252292
Human Phenotype	Genitourinary tract malformation	5.05085e-17	3.10425e-13	1.73875	267	0.0164298
Human Phenotype	Exocrine pancreatic insufficiency	5.05249e-17	3.10526e-13	2.83263	88	0.00541505
GO Molecular Function	cyclin-dependent protein serine/threonine kinase regulator activity	5.10033e-17	1.881e-13	2.8939	85	0.00523045
GO Biological Process	activation of phospholipase D activity	5.38518e-17	5.62213e-13	7.64697	30	0.00184604
GO Biological Process	calcium ion transmembrane transport	5.54961e-17	5.79379e-13	1.59161	365	0.0224602
GO Biological Process	DNA-dependent transcription, elongation	5.66925e-17	5.9187e-13	2.10927	156	0.00959941
GO Biological Process	negative regulation of mast cell degranulation	5.98725e-17	6.25069e-13	7.29061	31	0.00190757
Human Phenotype	Peroneal muscle atrophy	6.0854e-17	3.74009e-13	10.5915	24	0.00147683
GO Biological Process	establishment of protein localization to plasma membrane	6.26012e-17	6.53556e-13	2.24604	135	0.00830718
GO Biological Process	T-helper cell lineage commitment	6.50317e-17	6.78931e-13	7.26824	31	0.00190757
GO Molecular Function	protease binding	6.5657e-17	2.42143e-13	2.07793	161	0.00990708
Disease Ontology	embryonal carcinoma	6.92344e-17	1.54739e-13	2.42517	115	0.00707649
GO Biological Process	negative regulation of type I interferon-mediated signaling pathway	6.9942e-17	7.30195e-13	8.77844	27	0.00166144
GO Biological Process	positive regulation of protein sumoylation	7.20338e-17	7.52033e-13	3.83382	57	0.00350748
GO Biological Process	positive regulation of viral process	7.63334e-17	7.96921e-13	2.10745	155	0.00953787
Human Phenotype	Sporadic	8.04549e-17	4.94476e-13	1.90964	199	0.0122454
GO Biological Process	maintenance of protein localization in organelle	8.28587e-17	8.65044e-13	3.40775	66	0.00406129
GO Biological Process	plasma membrane organization	8.47707e-17	8.85006e-13	1.70646	280	0.0172297
Human Phenotype	Progressive gait ataxia	8.54506e-17	5.25179e-13	4.12831	52	0.0031998
GO Biological Process	regulation of myoblast fusion	8.74088e-17	9.12548e-13	6.40086	34	0.00209218
Human Phenotype	Respiratory insufficiency	8.85201e-17	5.44045e-13	1.40488	637	0.0391976
GO Biological Process	pattern specification involved in kidney development	8.956e-17	9.35007e-13	2.50872	107	0.00658421
Human Phenotype	Keratitis	8.99717e-17	5.52966e-13	3.36433	67	0.00412282
GO Biological Process	response to phenylpropanoid	9.37361e-17	9.78605e-13	4.4274	48	0.00295366
GO Biological Process	base-excision repair, gap-filling	9.41121e-17	9.8253e-13	6.16703	35	0.00215371
GO Molecular Function	protein phosphatase regulator activity	9.52799e-17	3.51392e-13	1.87963	207	0.0127377
GO Biological Process	alpha-beta T cell lineage commitment	1.06487e-16	1.11173e-12	5.1526	41	0.00252292
GO Biological Process	labyrinthine layer morphogenesis	1.09704e-16	1.14531e-12	2.51348	106	0.00652268
Human Phenotype	Abnormality of pancreas morphology	1.09772e-16	6.7466e-13	2.27709	129	0.00793797
GO Biological Process	negative regulation of histone H4 acetylation	1.11753e-16	1.1667e-12	19.576	17	0.00104609
GO Biological Process	positive regulation of vascular wound healing	1.13612e-16	1.1861e-12	85.8554	10	0.000615347
GO Molecular Function	ATPase activity, uncoupled	1.15339e-16	4.2537e-13	26.0044	15	0.00092302
GO Biological Process	mesoderm formation	1.15704e-16	1.20795e-12	1.77999	242	0.0148914
Human Phenotype	Hyperparathyroidism	1.1804e-16	7.25473e-13	4.78179	44	0.00270753
Disease Ontology	clear cell carcinoma of kidney	1.18707e-16	2.65311e-13	30.8254	14	0.000861485
GO Biological Process	nephron tubule development	1.19801e-16	1.25072e-12	1.81967	226	0.0139068
GO Biological Process	negative regulation of histone modification	1.20117e-16	1.25402e-12	2.39517	116	0.00713802
Human Phenotype	Abnormality of the sclera	1.2796e-16	7.86443e-13	2.1	154	0.00947634
Human Phenotype	Abnormality of the shoulder girdle musculature	1.49032e-16	9.15949e-13	2.00873	171	0.0105224
Human Phenotype	Cerebellar atrophy	1.49115e-16	9.1646e-13	1.80533	230	0.014153
GO Biological Process	myeloid leukocyte differentiation	1.54658e-16	1.61463e-12	1.71052	273	0.016799
GO Biological Process	response to decreased oxygen levels	1.5833e-16	1.65296e-12	1.45151	530	0.0326134
GO Biological Process	nephron epithelium morphogenesis	1.59071e-16	1.6607e-12	1.86051	210	0.0129223
GO Biological Process	establishment of planar polarity of embryonic epithelium	1.62277e-16	1.69417e-12	6.74725	32	0.00196911
Human Phenotype	Ethylmalonic aciduria	1.66111e-16	1.02092e-12	6.25982	34	0.00209218
GO Biological Process	regulation of glomerular mesangial cell proliferation	1.90401e-16	1.98779e-12	3.74682	57	0.00350748
GO Biological Process	mesonephros development	1.99909e-16	2.08705e-12	2.20438	136	0.00836872
GO Molecular Function	fructokinase activity	2.0368e-16	7.51172e-13	7.26738	30	0.00184604
GO Molecular Function	mannokinase activity	2.0368e-16	7.51172e-13	7.26738	30	0.00184604
GO Biological Process	negative regulation of Schwann cell proliferation	2.04582e-16	2.13583e-12	6.44171	33	0.00203064
Human Phenotype	Right-to-left shunt	2.1342e-16	1.31168e-12	6.95301	31	0.00190757
GO Biological Process	regulation of triglyceride metabolic process	2.26356e-16	2.36316e-12	2.90335	81	0.00498431
GO Biological Process	mesonephric epithelium development	2.4164e-16	2.52272e-12	2.68506	92	0.00566119
Human Phenotype	Optic nerve coloboma	2.48794e-16	1.52909e-12	2.8544	83	0.00510738
Human Phenotype	Pulmonary hypoplasia	2.62784e-16	1.61507e-12	2.05967	158	0.00972248
GO Molecular Function	structural constituent of eye lens	2.64684e-16	9.76154e-13	3.32431	66	0.00406129
GO Biological Process	C21-steroid hormone metabolic process	2.70077e-16	2.8196e-12	3.32287	66	0.00406129
Human Phenotype	Calcaneovalgus deformity	2.71042e-16	1.66582e-12	5.00955	41	0.00252292
GO Biological Process	snRNA 3'-end processing	2.89695e-16	3.02441e-12	28.8629	14	0.000861485
GO Molecular Function	sulfurtransferase activity	2.99296e-16	1.1038e-12	7.85278	28	0.00172297
Human Phenotype	Abnormalities of placenta and umbilical cord	3.19907e-16	1.96615e-12	3.03114	75	0.0046151
GO Biological Process	gamma-delta T cell activation	3.50202e-16	3.6561e-12	14.6079	19	0.00116916
GO Molecular Function	serine-type peptidase activity	3.62026e-16	1.33515e-12	1.64989	302	0.0185835
Human Phenotype	Abnormality of the menstrual cycle	3.66116e-16	2.25015e-12	1.59716	341	0.0209833
Disease Ontology	opioid abuse	3.73088e-16	8.33851e-13	55.6758	11	0.000676881
GO Biological Process	optic nerve structural organization	3.74152e-16	3.90614e-12	8.18469	27	0.00166144
Disease Ontology	lung small cell carcinoma	3.75065e-16	8.3827e-13	2.20056	134	0.00824565
GO Biological Process	regulation of metanephros development	3.81616e-16	3.98407e-12	2.38573	113	0.00695342
GO Molecular Function	glutamic-type peptidase activity	3.83811e-16	1.41549e-12	75.9095	10	0.000615347
GO Biological Process	positive regulation of phagocytosis	3.85357e-16	4.02312e-12	2.30663	121	0.0074457
GO Biological Process	negative regulation of tumor necrosis factor production	4.26003e-16	4.44747e-12	2.43718	108	0.00664574
Human Phenotype	Weak voice	4.34123e-16	2.66812e-12	7.05868	30	0.00184604
GO Biological Process	sensory organ development	4.40468e-16	4.59848e-12	1.23679	1422	0.0875023
GO Biological Process	negative regulation of retinal cell programmed cell death	4.43106e-16	4.62603e-12	6.26629	33	0.00203064
Human Phenotype	Hypoplasia of dental enamel	4.48209e-16	2.75469e-12	2.04115	159	0.00978401
GO Molecular Function	death receptor activity	4.57428e-16	1.687e-12	3.39856	63	0.00387668
GO Biological Process	organelle organization	4.74252e-16	4.95119e-12	1.12895	3631	0.223432
GO Biological Process	mesoderm morphogenesis	5.11039e-16	5.33524e-12	1.72954	254	0.0156298
Human Phenotype	Amyotrophy involving the shoulder musculature	5.42704e-16	3.33546e-12	11.0038	22	0.00135376
GO Biological Process	platelet-derived growth factor receptor-beta signaling pathway	5.57972e-16	5.82523e-12	4.67577	43	0.00264599
GO Biological Process	skeletal muscle organ development	5.99648e-16	6.26033e-12	1.53947	390	0.0239985
GO Molecular Function	enzyme inhibitor activity	6.0669e-16	2.23747e-12	1.39957	615	0.0378438
GO Biological Process	positive regulation of acrosome reaction	6.27669e-16	6.55286e-12	3.1952	68	0.00418436
GO Biological Process	metanephric nephron tubule formation	6.40547e-16	6.68731e-12	3.64004	57	0.00350748
Human Phenotype	Bowel diverticulosis	6.49215e-16	3.99008e-12	3.63887	57	0.00350748
GO Biological Process	mRNA localization resulting in posttranscriptional regulation of gene expression	6.64308e-16	6.93538e-12	23.0324	15	0.00092302
Human Phenotype	Distal muscle weakness	6.86019e-16	4.21627e-12	1.8575	202	0.01243
GO Biological Process	nephron epithelium development	6.96245e-16	7.26879e-12	1.68826	273	0.016799
Human Phenotype	Spinal cord compression	7.17593e-16	4.41033e-12	3.58115	58	0.00356901
GO Biological Process	odontoblast differentiation	7.25338e-16	7.57253e-12	5.40978	37	0.00227678
GO Biological Process	regulation of Schwann cell proliferation	7.30959e-16	7.63121e-12	6.15479	33	0.00203064
Human Phenotype	Abnormality of the adrenal glands	7.92654e-16	4.87165e-12	1.72464	253	0.0155683
Human Phenotype	Blue sclerae	8.49718e-16	5.22237e-12	2.10332	145	0.00892253
GO Biological Process	cytokine production involved in immune response	8.87831e-16	9.26896e-12	3.829	53	0.00326134
GO Biological Process	single-organism developmental process	9.11554e-16	9.51662e-12	1.08136	6556	0.403421
Human Phenotype	Peroneal muscle weakness	9.58431e-16	5.89052e-12	10.6963	22	0.00135376
GO Biological Process	protein kinase C signaling cascade	9.72217e-16	1.01499e-11	3.46474	60	0.00369208
GO Molecular Function	telomeric template RNA reverse transcriptase activity	9.72259e-16	3.58569e-12	22.4305	15	0.00092302
MSigDB Pathway	Genes involved in Late Phase of HIV Life Cycle	9.9443e-16	1.31265e-12	1.93569	178	0.0109532
GO Molecular Function	glucokinase activity	1.12998e-15	4.16737e-12	6.80211	30	0.00184604
GO Biological Process	response to oxygen levels	1.14089e-15	1.19109e-11	1.42527	548	0.033721
Disease Ontology	neuroendocrine neoplasm of lung	1.17431e-15	2.62459e-12	2.15969	135	0.00830718
GO Biological Process	retrograde vesicle-mediated transport, Golgi to ER	1.1768e-15	1.22858e-11	3.28994	64	0.00393822
GO Molecular Function	peptidyl-asparagine 3-dioxygenase activity	1.18173e-15	4.35823e-12	15.1026	18	0.00110762
GO Molecular Function	peptidyl-histidine dioxygenase activity	1.18173e-15	4.35823e-12	15.1026	18	0.00110762
GO Biological Process	peptidyl-asparagine hydroxylation	1.18173e-15	1.23373e-11	15.1026	18	0.00110762
GO Biological Process	peptidyl-histidine hydroxylation	1.18173e-15	1.23373e-11	15.1026	18	0.00110762
GO Biological Process	regulation of definitive erythrocyte differentiation	1.21486e-15	1.26832e-11	6.78301	30	0.00184604
GO Biological Process	cell fate specification	1.23293e-15	1.28718e-11	1.59307	332	0.0204295
GO Biological Process	lobar bronchus development	1.25403e-15	1.30921e-11	7.40633	28	0.00172297
Human Phenotype	Muscular dystrophy	1.26686e-15	7.78613e-12	1.99113	164	0.0100917
Disease Ontology	congenital mesoblastic nephroma	1.39511e-15	3.11807e-12	14.9547	18	0.00110762
GO Biological Process	positive regulation of transcription of Notch receptor target	1.40563e-15	1.46747e-11	5.6227	35	0.00215371
GO Molecular Function	calcium channel activity	1.44448e-15	5.32724e-12	1.55202	367	0.0225832
GO Biological Process	negative regulation of photoreceptor cell differentiation	1.54486e-15	1.61284e-11	3.83502	52	0.0031998
GO Biological Process	protein import into mitochondrial inner membrane	1.5797e-15	1.64921e-11	9.72445	23	0.0014153
GO Biological Process	positive regulation of transcription from RNA polymerase II promoter in response to hypoxia	1.58366e-15	1.65334e-11	5.78442	34	0.00209218
GO Molecular Function	serine hydrolase activity	1.63257e-15	6.02092e-12	1.62942	302	0.0185835
MSigDB Pathway	Genes involved in Termination of O-glycan biosynthesis	1.78082e-15	2.35069e-12	2.73278	84	0.00516891
GO Biological Process	anatomical structure regression	1.91926e-15	2.00371e-11	3.45341	59	0.00363055
GO Biological Process	mitochondrial DNA replication	1.92007e-15	2.00455e-11	6.40039	31	0.00190757
Human Phenotype	Hypoplasia of the odontoid process	2.04583e-15	1.25737e-11	3.32443	62	0.00381515
Disease Ontology	multiple endocrine neoplasia	2.05941e-15	4.60279e-12	3.93292	50	0.00307673
GO Molecular Function	protein kinase binding	2.09422e-15	7.72347e-12	1.31643	855	0.0526122
MSigDB Pathway	Huntington's disease	2.10835e-15	2.78302e-12	1.59623	324	0.0199372
GO Biological Process	cerebellar granular layer development	2.12503e-15	2.21853e-11	2.97027	73	0.00449203
GO Molecular Function	5-oxoprolinase (ATP-hydrolyzing) activity	2.17154e-15	8.00865e-12	47.3	11	0.000676881
Human Phenotype	Multiple mitochondrial DNA deletions	2.3091e-15	1.41917e-11	6.35569	31	0.00190757
Human Phenotype	Contractures involving the joints of the feet	2.30923e-15	1.41925e-11	2.8666	77	0.00473817
Human Phenotype	Hypoplasia of teeth	2.39053e-15	1.46922e-11	1.95349	169	0.0103994
GO Biological Process	S-shaped body morphogenesis	2.55688e-15	2.66939e-11	4.04877	48	0.00295366
GO Molecular Function	kinesin binding	2.89173e-15	1.06647e-11	2.747	82	0.00504584
GO Molecular Function	vitamin D response element binding	2.96541e-15	1.09364e-11	6.83423	29	0.00178451
GO Molecular Function	somatostatin receptor binding	3.09597e-15	1.1418e-11	29.0132	13	0.000799951
GO Biological Process	determination of affect	3.09597e-15	3.2322e-11	29.0132	13	0.000799951
GO Biological Process	habituation	3.09597e-15	3.2322e-11	29.0132	13	0.000799951
Human Phenotype	Paralysis	3.15086e-15	1.93652e-11	3.37103	60	0.00369208
GO Biological Process	metanephric nephron tubule development	3.24333e-15	3.38604e-11	2.35018	109	0.00670728
GO Biological Process	tumor necrosis factor-mediated signaling pathway	3.25199e-15	3.39508e-11	2.50821	96	0.00590733
GO Biological Process	activation of Rac GTPase activity	3.41427e-15	3.5645e-11	3.24847	63	0.00387668
Human Phenotype	Metatarsus adductus	3.60867e-15	2.21789e-11	2.41361	103	0.00633807
GO Biological Process	positive regulation of multi-organism process	3.79005e-15	3.95681e-11	1.9835	160	0.00984555
Human Phenotype	Neutral hyperaminoaciduria	3.79013e-15	2.32941e-11	23.8583	14	0.000861485
GO Biological Process	regulation of myotube differentiation	3.82753e-15	3.99594e-11	1.72216	242	0.0148914
GO Biological Process	cell differentiation	3.94434e-15	4.11789e-11	1.09043	5601	0.344656
GO Biological Process	cardiac vascular smooth muscle cell development	3.9855e-15	4.16086e-11	5.59842	34	0.00209218
Human Phenotype	Embryonal neoplasm	4.24969e-15	2.61186e-11	2.25326	118	0.00726109
GO Molecular Function	mevalonate transmembrane transporter activity	4.50929e-15	1.66303e-11	10.6621	21	0.00129223
GO Biological Process	mevalonate transport	4.50929e-15	4.7077e-11	10.6621	21	0.00129223
GO Biological Process	'de novo' protein folding	4.62839e-15	4.83204e-11	2.45315	99	0.00609193
GO Biological Process	embryonic placenta morphogenesis	4.63399e-15	4.83789e-11	2.36936	106	0.00652268
Disease Ontology	germinoma	4.87602e-15	1.08979e-11	2.11134	136	0.00836872
Human Phenotype	Hand muscle atrophy	4.93124e-15	3.03074e-11	5.7442	33	0.00203064
Human Phenotype	Rapidly progressive	5.05685e-15	3.10794e-11	2.26536	116	0.00713802
Human Phenotype	Aplasia/Hypoplasia of the lungs	5.22543e-15	3.21155e-11	1.79189	211	0.0129838
Human Phenotype	Aplasia/Hypoplasia involving the musculature	5.35067e-15	3.28852e-11	3.11387	66	0.00406129
GO Biological Process	establishment of apical/basal cell polarity	5.38652e-15	5.62353e-11	4.19581	45	0.00276906
Human Phenotype	Thickened ribs	5.57691e-15	3.42757e-11	4.92042	38	0.00233832
GO Biological Process	execution phase of apoptosis	5.62613e-15	5.87368e-11	1.71156	244	0.0150145
GO Molecular Function	DNA-directed RNA polymerase activity	6.16518e-15	2.27372e-11	2.56853	90	0.00553812
GO Biological Process	paramesonephric duct development	6.21644e-15	6.48996e-11	5.18304	36	0.00221525
GO Biological Process	negative regulation of cytolysis	6.6488e-15	6.94134e-11	6.91392	28	0.00172297
GO Biological Process	vestibulocochlear nerve development	6.66163e-15	6.95474e-11	6.91337	28	0.00172297
Human Phenotype	Chorea	6.67084e-15	4.0999e-11	1.88982	179	0.0110147
GO Biological Process	metanephric tubule development	6.70842e-15	7.00359e-11	2.32333	109	0.00670728
GO Biological Process	GPI anchor biosynthetic process	6.79983e-15	7.09903e-11	2.8755	74	0.00455357
Disease Ontology	diabetic polyneuropathy	6.83653e-15	1.52796e-11	6.09785	31	0.00190757
Human Phenotype	Bicuspid aortic valve	6.98948e-15	4.29573e-11	2.59476	88	0.00541505
Human Phenotype	Atlantoaxial dislocation	7.50784e-15	4.61432e-11	9.64717	22	0.00135376
GO Biological Process	vascular smooth muscle cell development	7.65776e-15	7.9947e-11	4.07405	46	0.00283059
GO Biological Process	regulation of DNA-dependent transcription in response to stress	7.81461e-15	8.15846e-11	2.11082	134	0.00824565
BioCyc Pathway	mevalonate pathway I	8.59268e-15	2.85277e-12	3.98624	47	0.00289213
GO Biological Process	lipoxygenase pathway	9.49302e-15	9.91071e-11	3.97508	47	0.00289213
GO Biological Process	mesonephric tubule formation	9.81606e-15	1.0248e-10	3.77201	50	0.00307673
GO Biological Process	midbrain-hindbrain boundary morphogenesis	9.87913e-15	1.03138e-10	4.29349	43	0.00264599
GO Molecular Function	folic acid transporter activity	1.07397e-14	3.96079e-11	7.86842	25	0.00153837
Human Phenotype	Abnormality of the odontoid process	1.20139e-14	7.38376e-11	3.19168	62	0.00381515
GO Biological Process	camera-type eye development	1.21057e-14	1.26383e-10	1.31796	803	0.0494123
Disease Ontology	absence epilepsy	1.32627e-14	2.96422e-11	2.83631	74	0.00455357
GO Biological Process	anoikis	1.34981e-14	1.4092e-10	6.17279	30	0.00184604
GO Biological Process	preassembly of GPI anchor in ER membrane	1.35695e-14	1.41665e-10	3.80116	49	0.0030152
GO Molecular Function	dopamine:sodium symporter activity	1.40822e-14	5.19351e-11	16.2956	16	0.000984555
GO Molecular Function	GTP-Rho binding	1.44319e-14	5.32249e-11	6.69471	28	0.00172297
MSigDB Pathway	Genes involved in Eicosanoid ligand-binding receptors	1.4887e-14	1.96509e-11	2.90343	71	0.00436896
Human Phenotype	Abnormality of cation homeostasis	1.49412e-14	9.18288e-11	1.69139	246	0.0151375
Human Phenotype	Distal upper limb amyotrophy	1.51248e-14	9.29568e-11	5.17656	35	0.00215371
GO Biological Process	regulation of viral transcription	1.52949e-14	1.59679e-10	2.1043	132	0.00812258
GO Biological Process	renal tubule development	1.60183e-14	1.67231e-10	1.73337	226	0.0139068
GO Biological Process	blastocyst formation	1.63418e-14	1.70609e-10	2.23388	115	0.00707649
MSigDB Pathway	Genes involved in Cholesterol biosynthesis	1.66663e-14	2.19995e-11	2.8467	73	0.00449203
Human Phenotype	Malignant hyperthermia	1.705e-14	1.04789e-10	3.71618	50	0.00307673
MSigDB Pathway	PKC-catalyzed phosphorylation of inhibitory phosphoprotein of myosin phosphatase	1.75567e-14	2.31748e-11	2.1573	124	0.0076303
GO Biological Process	regulation of transcription from RNA polymerase II promoter	1.76002e-14	1.83746e-10	1.13687	3024	0.186081
MSigDB Pathway	Genes involved in Signal amplification	1.86985e-14	2.46821e-11	2.37186	101	0.006215
GO Molecular Function	neurotransmitter:sodium symporter activity	1.88969e-14	6.96918e-11	2.79276	75	0.0046151
GO Biological Process	negative regulation of intracellular transport	1.90204e-14	1.98573e-10	1.6523	265	0.0163067
Human Phenotype	Abnormal thrombosis	1.92832e-14	1.18514e-10	2.23711	114	0.00701495
Human Phenotype	Cavum septum pellucidum	1.93542e-14	1.18951e-10	6.61323	28	0.00172297
BioCyc Pathway	superpathway of geranylgeranyldiphosphate biosynthesis I (via mevalonate)	2.02293e-14	6.71614e-12	3.89102	47	0.00289213
GO Biological Process	intermediate filament-based process	2.04784e-14	2.13795e-10	2.16002	123	0.00756876
Human Phenotype	Arnold-Chiari malformation	2.08419e-14	1.28094e-10	2.28162	109	0.00670728
GO Biological Process	negative regulation of gluconeogenesis	2.10936e-14	2.20217e-10	4.38171	41	0.00252292
GO Biological Process	cerebellar granule cell differentiation	2.11314e-14	2.20612e-10	3.05093	65	0.00399975
GO Biological Process	vasopressin secretion	2.16992e-14	2.2654e-10	9.14298	22	0.00135376
GO Biological Process	folic acid transport	2.22807e-14	2.32611e-10	7.61069	25	0.00153837
GO Biological Process	transcription from RNA polymerase II promoter	2.38284e-14	2.48768e-10	1.25143	1145	0.0704572
MSigDB Pathway	Genes involved in Prefoldin mediated transfer of substrate to CCT/TriC	2.40481e-14	3.17434e-11	3.14047	62	0.00381515
GO Biological Process	muscle structure development	2.45022e-14	2.55803e-10	1.24664	1180	0.0726109
BioCyc Pathway	lipoxin biosynthesis	2.48477e-14	8.24944e-12	7.57282	25	0.00153837
Human Phenotype	Abnormality of muscle physiology	2.58049e-14	1.58597e-10	1.18582	1857	0.11427
MSigDB Pathway	Genes involved in Amine compound SLC transporters	2.73261e-14	3.60705e-11	2.28158	108	0.00664574
Human Phenotype	Increased pulmonary vascular resistance	2.89522e-14	1.7794e-10	5.76823	31	0.00190757
MSigDB Pathway	Genes involved in Na+/Cl- dependent neurotransmitter transporters	3.01089e-14	3.97437e-11	2.76614	75	0.0046151
Human Phenotype	Scapuloperoneal amyotrophy	3.04621e-14	1.8722e-10	8.98684	22	0.00135376
GO Molecular Function	histone methyltransferase activity (H3-K9 specific)	3.06766e-14	1.13135e-10	6.48701	28	0.00172297
GO Biological Process	coronary vasculature morphogenesis	3.12278e-14	3.26018e-10	3.26979	58	0.00356901
Human Phenotype	Generalized joint laxity	3.19105e-14	1.96122e-10	5.966	30	0.00184604
Human Phenotype	Mitochondrial myopathy	3.31031e-14	2.03452e-10	5.73837	31	0.00190757
GO Molecular Function	L-iduronidase activity	3.44284e-14	1.26972e-10	101.483	8	0.000492277
GO Biological Process	dermatan sulfate catabolic process	3.44284e-14	3.59433e-10	101.483	8	0.000492277
Human Phenotype	Abnormality of the tonsils	3.44284e-14	2.11597e-10	101.483	8	0.000492277
Disease Ontology	mucopolysaccharidosis I	3.44284e-14	7.69475e-11	101.483	8	0.000492277
Human Phenotype	Streaky metaphyseal sclerosis	3.4667e-14	2.13063e-10	10.3423	20	0.00123069
GO Biological Process	regulation of phagocytosis	3.48804e-14	3.64151e-10	2.0732	133	0.00818411
GO Biological Process	positive regulation of myoblast fusion	3.49653e-14	3.65038e-10	6.45151	28	0.00172297
Human Phenotype	Congenital diaphragmatic hernia	3.73757e-14	2.29711e-10	1.82786	186	0.0114454
GO Biological Process	histone H4 deacetylation	3.74376e-14	3.90848e-10	2.75373	75	0.0046151
Human Phenotype	Exercise-induced muscle fatigue	3.75201e-14	2.30598e-10	9.53831	21	0.00129223
GO Biological Process	'de novo' posttranslational protein folding	3.7708e-14	3.93671e-10	2.42986	94	0.00578426
GO Biological Process	activation of protein kinase B activity	3.78772e-14	3.95438e-10	2.32138	103	0.00633807
GO Biological Process	cardiac vascular smooth muscle cell differentiation	3.89897e-14	4.07052e-10	4.03741	44	0.00270753
GO Biological Process	negative regulation of calcium ion-dependent exocytosis	3.95685e-14	4.13095e-10	3.95876	45	0.00276906
Human Phenotype	Autosomal dominant inheritance	3.97357e-14	2.44216e-10	1.1618	2281	0.140361
Human Phenotype	Milia	4.35036e-14	2.67373e-10	3.36978	55	0.00338441
GO Biological Process	cardiac left ventricle morphogenesis	4.40711e-14	4.60102e-10	2.58932	83	0.00510738
GO Molecular Function	chromatin binding	4.43958e-14	1.63732e-10	1.2861	911	0.0560581
Human Phenotype	Anterior beaking of thoracic vertebrae	4.53967e-14	2.79008e-10	19.8228	14	0.000861485
Human Phenotype	Cervical platyspondyly	4.53967e-14	2.79008e-10	19.8228	14	0.000861485
Human Phenotype	Absent/hypoplastic coccyx	4.53967e-14	2.79008e-10	19.8228	14	0.000861485
GO Biological Process	skeletal muscle tissue development	4.60529e-14	4.80792e-10	1.51627	362	0.0222756
MSigDB Pathway	Beta2 integrin cell surface interactions	4.64166e-14	6.12699e-11	3.12667	61	0.00375362
GO Biological Process	metanephric S-shaped body morphogenesis	4.73469e-14	4.94302e-10	4.83323	36	0.00221525
GO Molecular Function	nitrilase activity	4.74664e-14	1.75056e-10	64.6769	9	0.000553812
GO Molecular Function	enzyme regulator activity	4.94493e-14	1.82369e-10	1.18271	1869	0.115008
GO Biological Process	positive regulation of TOR signaling cascade	5.08037e-14	5.3039e-10	2.82828	71	0.00436896
GO Biological Process	protein localization to membrane	5.09107e-14	5.31507e-10	1.44751	448	0.0275675
GO Biological Process	regulation of mitotic cell cycle	5.27658e-14	5.50875e-10	1.33886	691	0.0425205
MSigDB Pathway	Terpenoid backbone biosynthesis	5.39199e-14	7.11743e-11	3.30778	56	0.00344594
Human Phenotype	Abnormality of body height	5.47836e-14	3.367e-10	1.22202	1362	0.0838102
GO Biological Process	viral entry into host cell	5.57134e-14	5.81648e-10	3.18521	59	0.00363055
GO Biological Process	heart valve formation	5.63437e-14	5.88228e-10	2.79803	72	0.0044305
GO Biological Process	regulation of acrosome reaction	5.66942e-14	5.91887e-10	2.87189	69	0.00424589
GO Biological Process	metanephric mesenchymal cell proliferation involved in metanephros development	5.97803e-14	6.24107e-10	3.83989	46	0.00283059
Human Phenotype	Subcutaneous hemorrhage	6.07007e-14	3.73066e-10	1.64284	260	0.015999
GO Biological Process	camera-type eye morphogenesis	6.31991e-14	6.59798e-10	1.46379	421	0.0259061
Human Phenotype	Small epiphyses	6.39672e-14	3.93143e-10	5.80299	30	0.00184604
Human Phenotype	Palpebral edema	6.50307e-14	3.99678e-10	2.08746	128	0.00787644
GO Biological Process	positive regulation of RNA metabolic process	6.72574e-14	7.02167e-10	1.14669	2615	0.160913
Disease Ontology	inflammatory and toxic neuropathy	6.74268e-14	1.50699e-10	5.58191	31	0.00190757
BioCyc Pathway	superpathway of cholesterol biosynthesis	6.785e-14	2.25262e-11	2.69898	76	0.00467664
Human Phenotype	Natal tooth	7.15322e-14	4.39637e-10	3.16581	59	0.00363055
GO Biological Process	cellular response to interferon-alpha	7.4818e-14	7.811e-10	3.88501	45	0.00276906
GO Biological Process	negative regulation of protein binding	7.52279e-14	7.85379e-10	2.11821	123	0.00756876
Human Phenotype	Emotional lability	7.58978e-14	4.66468e-10	2.43972	91	0.00559966
MSigDB Pathway	Hypoxic and oxygen homeostasis regulation of HIF-1-alpha	7.61414e-14	1.00507e-10	2.90635	67	0.00412282
Human Phenotype	Irregular acetabular roof	7.69015e-14	4.72637e-10	8.57246	22	0.00135376
Disease Ontology	sensorineural hearing loss	7.72591e-14	1.72674e-10	2.08897	127	0.0078149
GO Biological Process	lens morphogenesis in camera-type eye	7.87348e-14	8.21991e-10	1.8354	179	0.0110147
GO Molecular Function	GKAP/Homer scaffold activity	7.93751e-14	2.92735e-10	4.88187	35	0.00215371
Human Phenotype	Absent outer dynein arms	7.95702e-14	4.89038e-10	6.51237	27	0.00166144
Human Phenotype	Depletion of mitochondrial DNA in muscle tissue	8.32396e-14	5.11591e-10	5.53623	31	0.00190757
GO Biological Process	negative regulation of phosphatase activity	8.69668e-14	9.07933e-10	1.78226	195	0.0119993
GO Molecular Function	nucleoside-triphosphatase regulator activity	8.76202e-14	3.23143e-10	1.25949	1042	0.0641191
GO Biological Process	negative regulation of hydrolase activity	8.78624e-14	9.17284e-10	1.35488	631	0.0388284
GO Biological Process	developmental maturation	9.50918e-14	9.92758e-10	1.43064	465	0.0286136
Human Phenotype	Status epilepticus	9.51084e-14	5.84536e-10	2.76686	72	0.0044305
Human Phenotype	Limited elbow movement	9.97703e-14	6.13188e-10	1.79751	189	0.01163
GO Biological Process	chaperone-mediated protein complex assembly	1.00272e-13	1.04684e-09	3.43683	52	0.0031998
Human Phenotype	Vascular skin abnormality	1.03609e-13	6.3678e-10	1.43715	453	0.0278752
MSigDB Pathway	Role of MEF2D in T-cell Apoptosis	1.04566e-13	1.38027e-10	2.41189	92	0.00566119
Human Phenotype	Abnormality of the eyebrow	1.10111e-13	6.76743e-10	1.36965	587	0.0361209
GO Biological Process	response to gonadotropin stimulus	1.11771e-13	1.16689e-09	2.15927	116	0.00713802
Human Phenotype	Decreased motor nerve conduction velocity	1.13007e-13	6.94538e-10	2.21058	110	0.00676881
GO Biological Process	positive regulation of natural killer cell differentiation	1.17499e-13	1.22669e-09	3.52516	50	0.00307673
GO Biological Process	megakaryocyte development	1.22165e-13	1.2754e-09	3.28153	55	0.00338441
GO Biological Process	GPI anchor metabolic process	1.22823e-13	1.28227e-09	2.70756	74	0.00455357
GO Biological Process	regulation of transcription from RNA polymerase II promoter involved in spinal cord motor neuron fate specification	1.27128e-13	1.32722e-09	3.75623	46	0.00283059
Human Phenotype	Coarse facial features	1.29696e-13	7.97115e-10	1.54043	326	0.0200603
GO Biological Process	regulation of protein binding	1.41016e-13	1.47221e-09	1.59088	285	0.0175374
Human Phenotype	Abnormality of the calcaneus	1.42884e-13	8.78164e-10	3.31157	54	0.00332287
Human Phenotype	Talon cusp	1.42892e-13	8.78212e-10	6.34855	27	0.00166144
Disease Ontology	mycosis fungoides	1.43734e-13	3.21245e-10	2.4531	88	0.00541505
GO Biological Process	positive regulation of mesenchymal to epithelial transition involved in metanephros morphogenesis	1.44087e-13	1.50427e-09	4.12373	41	0.00252292
Human Phenotype	Large hands	1.46709e-13	9.01672e-10	2.58068	80	0.00492277
GO Biological Process	regulation of cell migration involved in sprouting angiogenesis	1.53274e-13	1.60019e-09	2.76147	71	0.00436896
GO Molecular Function	neurotransmitter transporter activity	1.53853e-13	5.67409e-10	2.56065	81	0.00498431
Human Phenotype	Abnormality of facial musculature	1.5428e-13	9.48207e-10	1.62312	263	0.0161836
Human Phenotype	Mild global developmental delay	1.58692e-13	9.75319e-10	5.59542	30	0.00184604
GO Molecular Function	prostanoid receptor activity	1.59454e-13	5.88066e-10	2.88524	66	0.00406129
Disease Ontology	granulosa cell tumor	1.60775e-13	3.59332e-10	8.82892	21	0.00129223
Disease Ontology	lactic acidosis	1.63128e-13	3.64591e-10	3.66526	47	0.00289213
Disease Ontology	neuropathy	1.65288e-13	3.69418e-10	1.21324	1401	0.0862101
Human Phenotype	Abnormality of pancreas physiology	1.68132e-13	1.03334e-09	1.85439	169	0.0103994
Disease Ontology	malignant hyperthermia	1.71337e-13	3.82938e-10	11.2088	18	0.00110762
GO Biological Process	negative regulation of interleukin-1 production	1.79088e-13	1.86968e-09	3.65537	47	0.00289213
GO Biological Process	establishment or maintenance of polarity of embryonic epithelium	1.86187e-13	1.94379e-09	8.19252	22	0.00135376
GO Biological Process	outer medullary collecting duct development	1.86187e-13	1.94379e-09	8.19252	22	0.00135376
Human Phenotype	Abnormality of the lens	1.97107e-13	1.21142e-09	1.28761	858	0.0527968
Human Phenotype	Microcornea	2.02822e-13	1.24654e-09	1.54474	317	0.0195065
Disease Ontology	hemangioma of skin	2.04743e-13	4.57601e-10	2.56339	80	0.00492277
Human Phenotype	Delayed ossification of carpal bones	2.1332e-13	1.31106e-09	6.85804	25	0.00153837
Human Phenotype	Abnormality of the pancreas	2.17131e-13	1.33449e-09	1.59168	280	0.0172297
Human Phenotype	Follicular hyperkeratosis	2.24981e-13	1.38273e-09	4.57702	36	0.00221525
Human Phenotype	Dense calvaria	2.41451e-13	1.48396e-09	5.30983	31	0.00190757
Disease Ontology	mucopolysaccharidosis type IIIA	2.41451e-13	5.39644e-10	5.30983	31	0.00190757
GO Biological Process	formation of primary germ layer	2.4513e-13	2.55916e-09	1.55527	306	0.0188296
GO Biological Process	metanephric collecting duct development	2.51484e-13	2.6255e-09	3.18036	56	0.00344594
GO Biological Process	embryonic camera-type eye development	2.67654e-13	2.79431e-09	1.7859	186	0.0114454
Human Phenotype	Elbow flexion contracture	2.70192e-13	1.6606e-09	2.11371	118	0.00726109
Human Phenotype	Increased red cell hemolysis by shear stress	2.71714e-13	1.66996e-09	24.3443	12	0.000738416
Human Phenotype	Exercise-induced hemolysis	2.71714e-13	1.66996e-09	24.3443	12	0.000738416
PANTHER Pathway	Angiogenesis	2.73796e-13	4.1617e-11	1.42978	449	0.0276291
GO Biological Process	protein trimerization	2.75936e-13	2.88077e-09	2.46681	85	0.00523045
Human Phenotype	Irregular carpal bones	2.76783e-13	1.70111e-09	8.57628	21	0.00129223
GO Biological Process	regulation of eye pigmentation	2.84074e-13	2.96573e-09	10.8698	18	0.00110762
Disease Ontology	ependymoma	2.87494e-13	6.4255e-10	2.90169	64	0.00393822
GO Biological Process	negative regulation of smoothened signaling pathway	2.91304e-13	3.04122e-09	2.04136	128	0.00787644
Human Phenotype	Skull defect	2.97936e-13	1.83112e-09	2.51035	82	0.00504584
GO Biological Process	negative regulation of histone H2A K63-linked ubiquitination	2.99648e-13	3.12833e-09	6.14622	27	0.00166144
Human Phenotype	Mucopolysacchariduria	3.04763e-13	1.87307e-09	3.05458	59	0.00363055
Human Phenotype	Bruising susceptibility	3.09392e-13	1.90152e-09	1.7098	213	0.0131069
GO Biological Process	cellular response to hypoxia	3.12339e-13	3.26082e-09	1.70491	215	0.01323
GO Biological Process	regulation of metanephric nephron tubule epithelial cell differentiation	3.31645e-13	3.46237e-09	4.1021	40	0.00246139
Human Phenotype	Mitral valve prolapse	3.39001e-13	2.0835e-09	1.95607	142	0.00873792
Human Phenotype	Hyperkeratosis	3.39862e-13	2.08879e-09	1.50431	349	0.0214756
Human Phenotype	Abnormality of mucopolysaccharide metabolism	3.53693e-13	2.1738e-09	3.04328	59	0.00363055
GO Molecular Function	protein phosphatase 1 binding	3.62777e-13	1.33792e-09	3.07624	58	0.00356901
GO Biological Process	muscle organ development	3.74026e-13	3.90483e-09	1.31005	743	0.0457203
Human Phenotype	Coronal cleft vertebrae	3.74688e-13	2.30283e-09	4.74978	34	0.00209218
GO Biological Process	Spemann organizer formation at the anterior end of the primitive streak	3.84946e-13	4.01884e-09	11.742	17	0.00104609
Human Phenotype	Peripheral pulmonary vessel aplasia	3.84946e-13	2.36588e-09	11.742	17	0.00104609
Human Phenotype	Tetraamelia	3.84946e-13	2.36588e-09	11.742	17	0.00104609
GO Biological Process	regulation of mitosis	3.86202e-13	4.03195e-09	1.64302	243	0.0149529
Disease Ontology	eyelid disease	3.86826e-13	8.64556e-10	4.61235	35	0.00215371
GO Molecular Function	protein domain specific binding	3.89666e-13	1.43709e-09	1.2273	1226	0.0754415
Human Phenotype	Intermittent cerebellar ataxia	3.8996e-13	2.3967e-09	16.8606	14	0.000861485
GO Biological Process	termination of RNA polymerase II transcription	4.18126e-13	4.36523e-09	2.56152	78	0.0047997
GO Biological Process	potassium ion export	4.24395e-13	4.43068e-09	3.30542	52	0.0031998
GO Biological Process	regulation of gene expression, epigenetic	4.27507e-13	4.46317e-09	1.57186	287	0.0176605
GO Biological Process	translational attenuation	4.7433e-13	4.952e-09	72.8625	8	0.000492277
Human Phenotype	Advanced eruption of teeth	5.02e-13	3.08529e-09	2.38177	89	0.00547659
GO Biological Process	metanephros morphogenesis	5.11447e-13	5.33951e-09	1.83949	166	0.0102148
Human Phenotype	Neoplasm of the endocrine system	5.17085e-13	3.178e-09	1.86262	160	0.00984555
Human Phenotype	Abnormality of the epiphysis of the femoral head	5.25351e-13	3.22881e-09	2.49815	81	0.00498431
GO Biological Process	apoptotic cell clearance	5.27254e-13	5.50454e-09	2.66599	72	0.0044305
GO Molecular Function	small GTPase regulator activity	5.41386e-13	1.99663e-09	1.31406	718	0.0441819
Human Phenotype	Parathyroid hyperplasia	5.69679e-13	3.50125e-09	9.56682	19	0.00116916
Human Phenotype	Elevated urinary epinephrine	5.69679e-13	3.50125e-09	9.56682	19	0.00116916
Human Phenotype	Elevated calcitonin	5.69679e-13	3.50125e-09	9.56682	19	0.00116916
Disease Ontology	multiple endocrine neoplasia type 2a	5.69679e-13	1.27323e-09	9.56682	19	0.00116916
GO Biological Process	eye development	5.79824e-13	6.05336e-09	1.2735	895	0.0550735
GO Biological Process	positive regulation of DNA damage response, signal transduction by p53 class mediator resulting in transcription of p21 class mediator	5.91648e-13	6.1768e-09	35.9529	10	0.000615347
Disease Ontology	primary Enterobacteriaceae infectious disease	6.0152e-13	1.3444e-09	2.52479	79	0.00486124
GO Biological Process	Mullerian duct regression	6.03639e-13	6.302e-09	5.71736	28	0.00172297
Human Phenotype	Ulnar deviation of the hand	6.2766e-13	3.8576e-09	5.70779	28	0.00172297
GO Molecular Function	carnitine O-palmitoyltransferase activity	6.30666e-13	2.3259e-09	10.3539	18	0.00110762
Human Phenotype	Abnormality of the atrioventricular valves	6.33546e-13	3.89377e-09	1.61885	252	0.0155067
MSigDB Pathway	Genes involved in Presynaptic nicotinic acetylcholine receptors	6.4175e-13	8.4711e-10	4.41044	36	0.00221525
Human Phenotype	Phenotypic variability	6.45264e-13	3.96579e-09	1.33093	656	0.0403667
MSigDB Pathway	Genes involved in G alpha (12/13) signalling events	6.61412e-13	8.73063e-10	1.69311	214	0.0131684
GO Biological Process	ureter maturation	6.69399e-13	6.98853e-09	3.4617	48	0.00295366
GO Molecular Function	phosphatase binding	6.9356e-13	2.55785e-09	1.49352	351	0.0215987
GO Molecular Function	RNA polymerase II distal enhancer sequence-specific DNA binding	7.16329e-13	2.64182e-09	2.45097	83	0.00510738
GO Biological Process	regulation of sequence-specific DNA binding transcription factor activity	7.38855e-13	7.71365e-09	1.28908	811	0.0499046
Human Phenotype	Abnormally shaped carpal bones	8.14409e-13	5.00536e-09	8.09306	21	0.00129223
GO Biological Process	myeloid cell differentiation	8.45433e-13	8.82632e-09	1.43799	418	0.0257215
Human Phenotype	Gastroschisis	8.54112e-13	5.24937e-09	11.1573	17	0.00104609
GO Biological Process	cellular developmental process	8.6695e-13	9.05095e-09	1.08082	5665	0.348594
GO Biological Process	regulation of glial cell proliferation	8.85457e-13	9.24417e-09	2.34313	90	0.00553812
Human Phenotype	Abnormality of the motor neurons	9.24026e-13	5.67906e-09	1.57705	275	0.016922
Human Phenotype	Abnormality of skin morphology	9.62156e-13	5.91341e-09	1.24191	1072	0.0659652
GO Biological Process	cellular response to extracellular stimulus	9.82397e-13	1.02562e-08	1.55442	291	0.0179066
GO Biological Process	histone deacetylation	9.86221e-13	1.02961e-08	2.12435	111	0.00683035
Disease Ontology	Herpesviridae infectious disease	1.02347e-12	2.28746e-09	1.40865	462	0.028429
Human Phenotype	Molluscoid pseudotumors	1.05689e-12	6.49565e-09	3.52774	46	0.00283059
GO Biological Process	atrioventricular valve development	1.06197e-12	1.10869e-08	2.49522	79	0.00486124
Human Phenotype	Calvarial hyperostosis	1.06355e-12	6.53656e-09	8.54948	20	0.00123069
GO Biological Process	distal tubule morphogenesis	1.08034e-12	1.12787e-08	9.21519	19	0.00116916
GO Biological Process	histone modification	1.10572e-12	1.15437e-08	1.34845	592	0.0364285
GO Biological Process	regulation of primitive erythrocyte differentiation	1.12158e-12	1.17092e-08	7.9544	21	0.00129223
GO Molecular Function	voltage-gated cation channel activity	1.14456e-12	4.22115e-09	1.39504	485	0.0298443
Human Phenotype	Abnormality of the musculature of the upper limbs	1.18381e-12	7.27571e-09	1.73976	191	0.0117531
GO Biological Process	metanephric nephron development	1.18893e-12	1.24124e-08	1.71056	202	0.01243
Human Phenotype	Progressive distal muscle weakness	1.25131e-12	7.69054e-09	7.42316	22	0.00135376
GO Molecular Function	NAD+ synthase (glutamine-hydrolyzing) activity	1.25656e-12	4.63418e-09	26.1171	11	0.000676881
GO Biological Process	developmental process	1.25726e-12	1.31258e-08	1.05896	8015	0.4932
GO Biological Process	Peyer's patch development	1.2607e-12	1.31617e-08	2.82872	63	0.00387668
GO Biological Process	protein deacetylation	1.3646e-12	1.42464e-08	2.08922	114	0.00701495
GO Biological Process	positive regulation of megakaryocyte differentiation	1.37042e-12	1.43071e-08	3.75997	42	0.00258446
BioCyc Pathway	trehalose degradation II (trehalase)	1.38342e-12	4.59295e-10	4.95436	31	0.00190757
Human Phenotype	Urinary urgency	1.38707e-12	8.52496e-09	3.24379	51	0.00313827
GO Biological Process	transepithelial ammonium transport	1.40368e-12	1.46544e-08	4.5225	34	0.00209218
GO Biological Process	mRNA 3'-splice site recognition	1.42396e-12	1.48661e-08	11.9597	16	0.000984555
MSigDB Pathway	Insulin-mediated glucose transport	1.43294e-12	1.89148e-09	2.46337	80	0.00492277
GO Biological Process	cellular response to vascular endothelial growth factor stimulus	1.43449e-12	1.49761e-08	2.05095	119	0.00732263
MSigDB Pathway	C-MYB transcription factor network	1.51456e-12	1.99922e-09	1.54811	291	0.0179066
Human Phenotype	Difficulty running	1.5648e-12	9.61727e-09	3.03272	56	0.00344594
Human Phenotype	Slow progression	1.61051e-12	9.89818e-09	1.61536	245	0.015076
GO Molecular Function	voltage-gated potassium channel activity involved in cardiac muscle cell action potential repolarization	1.62533e-12	5.99423e-09	3.18581	52	0.0031998
Human Phenotype	Hypoplastic left heart	1.68689e-12	1.03676e-08	2.68421	68	0.00418436
Human Phenotype	3-Methylglutaconic aciduria	1.72144e-12	1.058e-08	3.66291	43	0.00264599
Disease Ontology	axonal neuropathy	1.9056e-12	4.25902e-09	3.72037	42	0.00258446
Human Phenotype	Congenital onset	2.02672e-12	1.24562e-08	1.55953	279	0.0171682
GO Molecular Function	CDP-alcohol phosphatidyltransferase activity	2.19807e-12	8.10649e-09	4.5745	33	0.00203064
Human Phenotype	2-3 toe cutaneous syndactyly	2.38479e-12	1.46569e-08	41.5319	9	0.000553812
Human Phenotype	Ankle contracture	2.50204e-12	1.53775e-08	4.20077	36	0.00221525
Human Phenotype	Primary amenorrhea	2.50516e-12	1.53967e-08	1.59951	250	0.0153837
Human Phenotype	Abnormal fear/anxiety-related behavior	2.55592e-12	1.57087e-08	1.74919	182	0.0111993
Human Phenotype	Large fontanelles	2.60323e-12	1.59995e-08	1.61242	242	0.0148914
Human Phenotype	Medullary thyroid carcinoma	2.62771e-12	1.61499e-08	8.74582	19	0.00116916
Human Phenotype	Peripheral demyelination	2.63401e-12	1.61886e-08	2.15738	103	0.00633807
Human Phenotype	Prominent epicanthal folds	2.63542e-12	1.61973e-08	4.54273	33	0.00203064
GO Molecular Function	sequence-specific DNA binding RNA polymerase II transcription factor activity	2.70492e-12	9.97574e-09	1.26255	902	0.0555043
Disease Ontology	lung neoplasm	2.9257e-12	6.53895e-09	1.68539	205	0.0126146
Human Phenotype	Overfolded helix	3.00648e-12	1.84778e-08	2.03337	118	0.00726109
GO Molecular Function	arachidonate 12-lipoxygenase activity	3.06425e-12	1.1301e-08	8.66683	19	0.00116916
Human Phenotype	Congenital muscular torticollis	3.19867e-12	1.9659e-08	3.59163	43	0.00264599
GO Molecular Function	somatostatin receptor activity	3.33036e-12	1.22824e-08	4.3782	34	0.00209218
Human Phenotype	Hyperphosphatemia	3.64267e-12	2.23878e-08	2.86908	59	0.00363055
Human Phenotype	Retinal detachment	3.65151e-12	2.24422e-08	1.74135	182	0.0111993
GO Molecular Function	voltage-gated ion channel activity	3.80724e-12	1.40411e-08	1.35192	555	0.0341517
Disease Ontology	oat cell carcinoma	3.82275e-12	8.54385e-09	1.9291	134	0.00824565
MSigDB Pathway	Regulation of RhoA activity	4.04712e-12	5.3422e-09	1.87814	144	0.00886099
Human Phenotype	Abnormality of the femoral head	4.20779e-12	2.58611e-08	2.39352	81	0.00498431
Disease Ontology	primary angle-closure glaucoma	4.26386e-12	9.52973e-09	4.45927	33	0.00203064
Human Phenotype	Abnormality of calcium homeostasis	4.27474e-12	2.62726e-08	1.91542	136	0.00836872
MSigDB Pathway	Genes involved in Synthesis of substrates in N-glycan biosythesis	4.30136e-12	5.67779e-09	4.22362	35	0.00215371
Human Phenotype	Abnormally folded helix	4.46753e-12	2.74575e-08	2.0202	118	0.00726109
Human Phenotype	Anterior radial head dislocation	4.49121e-12	2.7603e-08	85.6561	7	0.000430743
Human Phenotype	Hypoplasia of the musculature	4.61493e-12	2.83633e-08	5.93462	25	0.00153837
Human Phenotype	Barrel-shaped chest	5.11111e-12	3.14129e-08	2.78686	61	0.00375362
Human Phenotype	Limb ataxia	5.50928e-12	3.38601e-08	2.19592	96	0.00590733
GO Molecular Function	calcium-dependent cysteine-type endopeptidase activity	5.85211e-12	2.15826e-08	2.96259	55	0.00338441
Human Phenotype	Germ cell neoplasia	5.97307e-12	3.67105e-08	2.17256	98	0.0060304
Human Phenotype	Aged leonine appearance	6.38998e-12	3.92728e-08	5.16136	28	0.00172297
Human Phenotype	Finger joint hypermobility	6.54583e-12	4.02307e-08	4.05689	36	0.00221525
Human Phenotype	Abnormal urine cation concentration	6.63029e-12	4.07498e-08	2.35647	82	0.00504584
Disease Ontology	arteriovenous malformation	6.65111e-12	1.48652e-08	3.8723	38	0.00233832
GO Molecular Function	histone methyltransferase activity (H3-K27 specific)	6.73731e-12	2.48472e-08	8.94858	18	0.00110762
Human Phenotype	Abnormality of the lung	6.7652e-12	4.15789e-08	1.21976	1163	0.0715648
GO Molecular Function	HMG box domain binding	7.58473e-12	2.79725e-08	2.06733	109	0.00670728
Human Phenotype	Abnormality of the eyelashes	7.89384e-12	4.85155e-08	1.53625	281	0.0172912
Human Phenotype	Abnormality of the peritoneum	7.96312e-12	4.89413e-08	3.12912	50	0.00307673
Human Phenotype	Hepatoblastoma	8.26333e-12	5.07864e-08	2.7268	62	0.00381515
Human Phenotype	Abnormality of the diaphragm	8.33247e-12	5.12113e-08	1.57945	250	0.0153837
Human Phenotype	Narrow mouth	8.72107e-12	5.35997e-08	1.63996	216	0.0132915
GO Molecular Function	fatty-acyl-CoA binding	8.83624e-12	3.25881e-08	2.62584	66	0.00406129
MSigDB Pathway	Genes involved in mRNA Splicing	9.13746e-12	1.20614e-08	1.91394	132	0.00812258
MSigDB Pathway	E-cadherin signaling in the nascent adherens junction	9.18629e-12	1.21259e-08	1.91379	132	0.00812258
MSigDB Pathway	Regulation of retinoblastoma protein	9.20724e-12	1.21536e-08	1.73856	176	0.0108301
Human Phenotype	Premature birth	9.55793e-12	5.87431e-08	1.78341	162	0.00996862
Human Phenotype	Anomalous pulmonary venous return	9.59566e-12	5.89749e-08	3.82277	38	0.00233832
Human Phenotype	Progressive distal muscular atrophy	9.94434e-12	6.11179e-08	6.65699	22	0.00135376
Human Phenotype	Distal lower limb muscle weakness	1.00145e-11	6.15489e-08	3.46264	43	0.00264599
Human Phenotype	Broad femoral neck	1.00736e-11	6.19124e-08	5.71713	25	0.00153837
GO Molecular Function	Rho guanyl-nucleotide exchange factor activity	1.02763e-11	3.7899e-08	1.5939	239	0.0147068
MSigDB Pathway	RhoA signaling pathway	1.09469e-11	1.44499e-08	1.85988	142	0.00873792
Disease Ontology	subacute sclerosing panencephalitis	1.14301e-11	2.55462e-08	4.54885	31	0.00190757
GO Molecular Function	lanosterol synthase activity	1.21659e-11	4.48678e-08	21.0695	11	0.000676881
BioCyc Pathway	lanosterol biosynthesis	1.21659e-11	4.03907e-09	21.0695	11	0.000676881
Human Phenotype	Abnormality of the mitral valve	1.23094e-11	7.56538e-08	1.59937	234	0.0143991
GO Molecular Function	D3 dopamine receptor binding	1.25798e-11	4.63942e-08	7.43132	20	0.00123069
Human Phenotype	Alopecia of scalp	1.2676e-11	7.79065e-08	3.37819	44	0.00270753
MSigDB Pathway	Genes involved in Glucagon signaling in metabolic regulation	1.37021e-11	1.80867e-08	2.06946	106	0.00652268
Human Phenotype	Hypoplasia of the nasal bone	1.3762e-11	8.45814e-08	47.5181	8	0.000492277
Human Phenotype	Abnormality of the helix	1.52176e-11	9.35274e-08	1.58705	239	0.0147068
Human Phenotype	Abnormality of the heart valves	1.59071e-11	9.7765e-08	1.42608	387	0.0238139
Human Phenotype	Respiratory insufficiency due to defective ciliary clearance	1.66205e-11	1.02149e-07	5.13744	27	0.00166144
Human Phenotype	Abnormality of the femoral neck and head region	1.70897e-11	1.05033e-07	1.70735	182	0.0111993
Human Phenotype	Thick nail	1.82931e-11	1.12429e-07	3.39572	43	0.00264599
Human Phenotype	Absent external genitalia	1.91683e-11	1.17809e-07	9.11838	17	0.00104609
Human Phenotype	Long foot	1.99246e-11	1.22457e-07	5.30186	26	0.0015999
Human Phenotype	Abnormality of the abdominal musculature	2.07003e-11	1.27224e-07	1.682	190	0.0116916
Human Phenotype	Abnormality of urine homeostasis	2.13122e-11	1.30984e-07	1.35463	510	0.0313827
GO Molecular Function	pre-mRNA binding	2.1736e-11	8.01623e-08	4.72237	29	0.00178451
GO Molecular Function	peptidoglycan receptor activity	2.18574e-11	8.06101e-08	11.0153	15	0.00092302
Human Phenotype	Duplication of the distal phalanx of the thumb	2.28746e-11	1.40587e-07	7.68963	19	0.00116916
Human Phenotype	Ovoid thoracolumbar vertebrae	2.35305e-11	1.44618e-07	4.41602	31	0.00190757
Human Phenotype	Open bite	2.41768e-11	1.4859e-07	3.69977	38	0.00233832
Human Phenotype	Abnormality of facial skeleton	2.54969e-11	1.56704e-07	1.22529	1057	0.0650422
PANTHER Pathway	Notch signaling pathway	2.56283e-11	3.89551e-09	1.93777	122	0.00750723
GO Molecular Function	proline dehydrogenase activity	2.75493e-11	1.01602e-07	9.76501	16	0.000984555
Human Phenotype	Pursed lips	2.84227e-11	1.74686e-07	5.21409	26	0.0015999
MSigDB Pathway	Role of Calcineurin-dependent NFAT signaling in lymphocytes	2.97454e-11	3.9264e-08	1.76585	159	0.00978401
Disease Ontology	reproductive endocrine neoplasm	3.03299e-11	6.77874e-08	2.43352	72	0.0044305
Human Phenotype	Cataract	3.14931e-11	1.93556e-07	1.26215	817	0.0502738
Human Phenotype	Abnormality of calcium-phosphate metabolism	3.40904e-11	2.0952e-07	3.44655	41	0.00252292
GO Molecular Function	K63-linked polyubiquitin binding	3.48474e-11	1.28517e-07	3.38277	42	0.00258446
Human Phenotype	Coxa vara	3.48793e-11	2.14368e-07	2.3921	74	0.00455357
GO Molecular Function	sphingosine hydroxylase activity	3.51482e-11	1.29627e-07	13.6484	13	0.000799951
GO Molecular Function	sphingolipid delta-4 desaturase activity	3.51482e-11	1.29627e-07	13.6484	13	0.000799951
Human Phenotype	Abnormal delivery	3.53997e-11	2.17567e-07	2.44233	71	0.00436896
Human Phenotype	Umbilical hernia	3.76996e-11	2.31702e-07	1.41236	392	0.0241216
GO Molecular Function	mineralocorticoid receptor activity	3.97209e-11	1.46491e-07	18.8232	11	0.000676881
Disease Ontology	benign familial neonatal convulsion	4.00345e-11	8.94772e-08	5.8676	23	0.0014153
GO Molecular Function	leucine zipper domain binding	4.05092e-11	1.49398e-07	3.15484	46	0.00283059
Human Phenotype	global glomerulosclerosis	4.08899e-11	2.51309e-07	30.0373	9	0.000553812
Disease Ontology	ocular motility disease	4.19351e-11	9.3725e-08	1.81413	144	0.00886099
Human Phenotype	Abnormality of divalent inorganic cation homeostasis	4.34132e-11	2.66817e-07	1.84839	136	0.00836872
Human Phenotype	Achilles tendon contracture	4.43177e-11	2.72377e-07	2.93779	51	0.00313827
GO Molecular Function	mannose-1-phosphate guanylyltransferase activity	4.629e-11	1.70718e-07	15.5289	12	0.000738416
GO Molecular Function	CDP-diacylglycerol-glycerol-3-phosphate 3-phosphatidyltransferase activity	4.80602e-11	1.77246e-07	11.6649	14	0.000861485
Human Phenotype	Abnormality of the wrist	4.94168e-11	3.03716e-07	1.57794	232	0.014276
Human Phenotype	Abnormality of the vasculature of the conjunctiva	5.02982e-11	3.09133e-07	3.85125	35	0.00215371
GO Molecular Function	receptor tyrosine kinase binding	5.18922e-11	1.91378e-07	1.77319	153	0.00941481
Human Phenotype	Congenital goiter	5.33965e-11	3.28175e-07	10.3195	15	0.00092302
Human Phenotype	Brachyturricephaly	5.63624e-11	3.46403e-07	3.45109	40	0.00246139
Human Phenotype	Hypoplastic heart	5.74729e-11	3.53228e-07	2.46914	68	0.00418436
GO Molecular Function	chaperone binding	6.00306e-11	2.21393e-07	2.03009	104	0.00639961
Human Phenotype	Abnormal appendicular skeleton morphology	6.03902e-11	3.71158e-07	1.15336	1911	0.117593
Human Phenotype	Platyspondyly	6.10812e-11	3.75405e-07	1.78013	150	0.0092302
Disease Ontology	Wegener's granulomatosis	6.12478e-11	1.36889e-07	2.94705	50	0.00307673
Human Phenotype	Abnormality of limb bone morphology	6.58959e-11	4.04996e-07	1.15326	1906	0.117285
Human Phenotype	Infantile encephalopathy	6.63349e-11	4.07694e-07	10.1566	15	0.00092302
BioCyc Pathway	GDP-glucose biosynthesis	6.65514e-11	2.20951e-08	4.35785	30	0.00184604
BioCyc Pathway	glucose and glucose-1-phosphate degradation	6.65514e-11	2.20951e-08	4.35785	30	0.00184604
Human Phenotype	Abnormality of muscle morphology	6.6565e-11	4.09109e-07	1.19904	1243	0.0764876
GO Molecular Function	ATP-dependent polyribonucleotide 5'-hydroxyl-kinase activity	6.77612e-11	2.49903e-07	98.3827	6	0.000369208
Disease Ontology	lymphedema	6.79883e-11	1.51954e-07	2.80014	54	0.00332287
Human Phenotype	Abnormality of the pharynx	7.08695e-11	4.35564e-07	1.6178	207	0.0127377
Human Phenotype	Hyperextensible skin	7.10295e-11	4.36547e-07	1.905	122	0.00750723
Human Phenotype	Abnormality of chloride homeostasis	7.19618e-11	4.42277e-07	3.05383	47	0.00289213
GO Molecular Function	vitamin transporter activity	7.43676e-11	2.74268e-07	2.89345	51	0.00313827
Human Phenotype	Abnormality of the fontanelles and cranial sutures	7.53812e-11	4.63293e-07	1.33572	526	0.0323672
Human Phenotype	D-2-hydroxyglutaric aciduria	7.62632e-11	4.68714e-07	10.0532	15	0.00092302
GO Molecular Function	N-acylneuraminate cytidylyltransferase activity	7.63955e-11	2.81747e-07	6.69631	20	0.00123069
GO Molecular Function	ATP-dependent 5'-3' RNA helicase activity	7.82121e-11	2.88446e-07	21.6982	10	0.000615347
Human Phenotype	Denervation of the diaphragm	7.82121e-11	4.80692e-07	21.6982	10	0.000615347
Human Phenotype	Ventilator dependence with inability to wean	7.82121e-11	4.80692e-07	21.6982	10	0.000615347
Disease Ontology	chickenpox	8.1213e-11	1.81511e-07	5.16663	25	0.00153837
Human Phenotype	Periodic hyperkalemic paralysis	8.14591e-11	5.00648e-07	12.7317	13	0.000799951
Human Phenotype	Episodic flaccid weakness	8.14591e-11	5.00648e-07	12.7317	13	0.000799951
Human Phenotype	Abnormality of neutrophil morphology	8.25143e-11	5.07133e-07	9.04915	16	0.000984555
Human Phenotype	Impaired distal proprioception	8.27913e-11	5.08835e-07	4.19131	31	0.00190757
Human Phenotype	Retinal atrophy	8.9497e-11	5.50048e-07	5.91803	22	0.00135376
Human Phenotype	Ovoid vertebral bodies	9.04928e-11	5.56169e-07	2.52133	64	0.00393822
Disease Ontology	adenoma	9.13527e-11	2.04173e-07	1.23144	956	0.0588272
Human Phenotype	Abnormality of phosphate homeostasis	9.40956e-11	5.78312e-07	1.9435	114	0.00701495
Disease Ontology	oligodendroglioma	9.60164e-11	2.14597e-07	2.49676	65	0.00399975
Human Phenotype	Equinus calcaneus	9.81742e-11	6.03379e-07	9.86815	15	0.00092302
Human Phenotype	Chorioretinopathy	9.93311e-11	6.10489e-07	12.5239	13	0.000799951
GO Molecular Function	metal ion binding	1.02048e-10	3.76355e-07	1.06796	6123	0.376777
Human Phenotype	Abnormal form of the vertebral bodies	1.04593e-10	6.4283e-07	1.42871	352	0.0216602
Human Phenotype	Congenital nephrosis	1.07391e-10	6.60026e-07	36.5504	8	0.000492277
GO Molecular Function	9-cis retinoic acid receptor activity	1.09754e-10	4.04771e-07	5.85297	22	0.00135376
MSigDB Pathway	Aurora A signaling	1.12636e-10	1.48679e-07	2.34391	73	0.00449203
GO Molecular Function	IgG binding	1.14357e-10	4.21748e-07	4.13495	31	0.00190757
MSigDB Pathway	Genes involved in Regulation of Hypoxia-inducible Factor (HIF) by Oxygen	1.15906e-10	1.52996e-07	2.29713	76	0.00467664
Human Phenotype	Metaphyseal dysplasia	1.2045e-10	7.40285e-07	3.24465	42	0.00258446
Human Phenotype	Abnormal axial skeleton morphology	1.21033e-10	7.4387e-07	1.13515	2273	0.139868
GO Molecular Function	hydrolase activity, acting on carbon-nitrogen (but not peptide) bonds, in cyclic amides	1.24053e-10	4.57508e-07	3.18826	43	0.00264599
MSigDB Pathway	Genes involved in Transcription	1.25688e-10	1.65908e-07	1.56936	227	0.0139684
Human Phenotype	Prominent metopic ridge	1.26157e-10	7.75358e-07	2.47959	65	0.00399975
Human Phenotype	Joint dislocation	1.28764e-10	7.91381e-07	1.55734	234	0.0143991
Human Phenotype	Pulmonary artery vasoconstriction	1.29494e-10	7.9587e-07	6.12246	21	0.00129223
Human Phenotype	Pulmonary aterial intimal fibrosis	1.29494e-10	7.9587e-07	6.12246	21	0.00129223
Human Phenotype	Right ventricular failure	1.29494e-10	7.9587e-07	6.12246	21	0.00129223
Human Phenotype	Arterial intimal fibrosis	1.29494e-10	7.9587e-07	6.12246	21	0.00129223
Human Phenotype	Elevated right atrial pressure	1.29494e-10	7.9587e-07	6.12246	21	0.00129223
Human Phenotype	Pulmonary venoocclusive disease	1.29494e-10	7.9587e-07	6.12246	21	0.00129223
Human Phenotype	Metaphyseal sclerosis	1.29891e-10	7.98311e-07	6.49207	20	0.00123069
MSigDB Pathway	Genes involved in HIV Life Cycle	1.30886e-10	1.72769e-07	1.65459	185	0.0113839
Human Phenotype	Progressive muscle weakness	1.30908e-10	8.0456e-07	3.55344	37	0.00227678
MSigDB Pathway	Transcription Regulation by Methyltransferase of CARM1	1.34586e-10	1.77654e-07	2.68812	56	0.00344594
MSigDB Pathway	Genes involved in PD-1 signaling	1.35135e-10	1.78378e-07	4.10603	31	0.00190757
Human Phenotype	Abnormal shape of the occiput	1.37682e-10	8.46195e-07	1.87829	123	0.00756876
GO Molecular Function	L-alanine:2-oxoglutarate aminotransferase activity	1.43261e-10	5.28347e-07	14.0457	12	0.000738416
BioCyc Pathway	alanine biosynthesis II	1.43261e-10	4.75627e-08	14.0457	12	0.000738416
BioCyc Pathway	alanine degradation	1.43261e-10	4.75627e-08	14.0457	12	0.000738416
Human Phenotype	Abnormality of connective tissue	1.45975e-10	8.97164e-07	1.18589	1343	0.0826411
Human Phenotype	Knee flexion contracture	1.56779e-10	9.63564e-07	2.19064	83	0.00510738
Human Phenotype	Occipital encephalocele	1.60044e-10	9.83633e-07	2.86329	50	0.00307673
Human Phenotype	hypokalemic hypochloremic metabolic alkalosis	1.66516e-10	1.02341e-06	11.997	13	0.000799951
Human Phenotype	Decreased glomerular filtration rate	1.66516e-10	1.02341e-06	11.997	13	0.000799951
Human Phenotype	Duplication of phalanx of hallux	1.76365e-10	1.08394e-06	3.67013	35	0.00215371
Human Phenotype	premature birth following premature rupture of fetal membranes	1.80376e-10	1.10859e-06	4.44648	28	0.00172297
Human Phenotype	Irregularly spaced teeth	1.80376e-10	1.10859e-06	4.44648	28	0.00172297
Human Phenotype	Narrow maxilla	1.80376e-10	1.10859e-06	4.44648	28	0.00172297
Human Phenotype	Decreased serum leptin	1.8479e-10	1.13572e-06	7.84889	17	0.00104609
Human Phenotype	Absent/shortened dynein arms	1.85303e-10	1.13887e-06	4.59692	27	0.00166144
Human Phenotype	Abnormality of the umbilicus	1.99111e-10	1.22374e-06	1.39237	392	0.0241216
Human Phenotype	Abnormality of the Achilles tendon	2.02117e-10	1.24221e-06	2.80875	51	0.00313827
Human Phenotype	Biconcave vertebral bodies	2.08587e-10	1.28197e-06	3.4924	37	0.00227678
MSigDB Pathway	Acetylation and Deacetylation of RelA in The Nucleus	2.10951e-10	2.78456e-07	2.9939	46	0.00283059
GO Molecular Function	cholate-CoA ligase activity	2.12339e-10	7.83107e-07	33.4905	8	0.000492277
Human Phenotype	Abnormality of the aorta	2.13623e-10	1.31293e-06	1.45142	314	0.0193219
Human Phenotype	Short femoral neck	2.21488e-10	1.36127e-06	2.48463	63	0.00387668
Human Phenotype	Generalized amyoplasia	2.30654e-10	1.4176e-06	5.62099	22	0.00135376
Human Phenotype	Intestinal pseudo-obstruction	2.33928e-10	1.43772e-06	4.01197	31	0.00190757
Human Phenotype	Abnormal hand morphology	2.39888e-10	1.47435e-06	2.12642	87	0.00535352
MSigDB Pathway	Chaperones modulate interferon Signaling Pathway	2.5389e-10	3.35135e-07	2.54124	60	0.00369208
Disease Ontology	viral infectious disease	2.60308e-10	5.81788e-07	1.16831	1540	0.0947634
Human Phenotype	Diaphragmatic weakness	2.74204e-10	1.68526e-06	3.38871	38	0.00233832
GO Molecular Function	C3a anaphylatoxin receptor activity	2.76404e-10	1.01938e-06	32.3751	8	0.000492277
GO Molecular Function	complement component C3a receptor activity	2.76404e-10	1.01938e-06	32.3751	8	0.000492277
Disease Ontology	lobular carcinoma	2.78768e-10	6.23047e-07	2.51236	61	0.00375362
Disease Ontology	neuromuscular disease	2.89422e-10	6.46859e-07	1.19672	1185	0.0729186
Disease Ontology	primary pulmonary hypertension	2.93744e-10	6.56517e-07	5.84527	21	0.00129223
Disease Ontology	ductal, lobular, and medullary neoplasm	2.96568e-10	6.62829e-07	1.29334	613	0.0377208
Human Phenotype	Thoracolumbar scoliosis	3.06803e-10	1.88561e-06	3.5146	36	0.00221525
Human Phenotype	Resting tremor	3.13217e-10	1.92503e-06	3.37216	38	0.00233832
MSigDB Pathway	Notch signaling pathway	3.15481e-10	4.16435e-07	1.62354	190	0.0116916
GO Molecular Function	odorant binding	3.1705e-10	1.16928e-06	10.0664	14	0.000861485
Human Phenotype	Heterochromia iridis	3.21702e-10	1.97718e-06	2.20433	79	0.00486124
Disease Ontology	mixed salivary gland tumor	3.24997e-10	7.26369e-07	2.24314	76	0.00467664
Human Phenotype	Aplasia/Hypoplasia involving the femoral head and neck	3.27484e-10	2.01272e-06	2.45934	63	0.00387668
Human Phenotype	Neuroblastoma	3.37307e-10	2.07309e-06	2.02725	96	0.00590733
GO Molecular Function	telomerase activity	3.57888e-10	1.31989e-06	8.16439	16	0.000984555
GO Molecular Function	ammonia transmembrane transporter activity	3.63392e-10	1.34019e-06	3.65042	34	0.00209218
MSigDB Pathway	Genes involved in Costimulation by the CD28 family	3.95794e-10	5.22448e-07	1.81062	130	0.00799951
GO Molecular Function	phosphatase regulator activity	4.05184e-10	1.49432e-06	1.56448	217	0.013353
GO Molecular Function	beta-1,4-mannosylglycoprotein 4-beta-N-acetylglucosaminyltransferase activity	4.13419e-10	1.52469e-06	18.2247	10	0.000615347
GO Molecular Function	protein-glutamic acid ligase activity	4.33557e-10	1.59896e-06	14.9586	11	0.000676881
Disease Ontology	gestational trophoblastic neoplasm	5.06128e-10	1.13119e-06	2.76447	50	0.00307673
BioCyc Pathway	resolvin D biosynthesis	5.5557e-10	1.84449e-07	7.28973	17	0.00104609
GO Molecular Function	NAD-dependent histone deacetylase activity (H4-K16 specific)	5.73102e-10	2.1136e-06	2.6333	54	0.00332287
GO Molecular Function	N-acetylmuramoyl-L-alanine amidase activity	5.73371e-10	2.11459e-06	12.4051	12	0.000738416
GO Molecular Function	glycine C-acetyltransferase activity	5.93689e-10	2.18953e-06	68.2583	6	0.000369208
BioCyc Pathway	threonine degradation II	5.93689e-10	1.97105e-07	68.2583	6	0.000369208
GO Molecular Function	calcium ion transmembrane transporter activity	6.14464e-10	2.26614e-06	1.38612	380	0.0233832
Disease Ontology	congenital structural myopathy	6.21432e-10	1.3889e-06	4.20132	28	0.00172297
GO Molecular Function	histone deacetylase activity	6.2425e-10	2.30223e-06	2.1835	78	0.0047997
Disease Ontology	medullary carcinoma	6.24714e-10	1.39624e-06	1.77507	135	0.00830718
GO Molecular Function	NAD-dependent histone deacetylase activity (H3-K18 specific)	6.31582e-10	2.32927e-06	2.6258	54	0.00332287
MSigDB Pathway	Genes involved in Removal of the Flap Intermediate from the C-strand	6.85329e-10	9.04634e-07	4.18234	28	0.00172297
GO Molecular Function	ribonuclease inhibitor activity	6.8544e-10	2.5279e-06	6.25091	19	0.00116916
Disease Ontology	corticotroph adenoma	6.87835e-10	1.53731e-06	3.15921	40	0.00246139
GO Molecular Function	NAD-dependent histone deacetylase activity (H3-K14 specific)	7.52454e-10	2.77505e-06	2.61232	54	0.00332287
GO Molecular Function	MRF binding	7.90465e-10	2.91524e-06	3.38881	36	0.00221525
MSigDB Pathway	FOXA2 and FOXA3 transcription factor networks	7.91779e-10	1.04515e-06	1.82235	123	0.00756876
GO Molecular Function	cation:chloride symporter activity	7.935e-10	2.92643e-06	3.4604	35	0.00215371
GO Molecular Function	CDP-diacylglycerol-inositol 3-phosphatidyltransferase activity	7.99896e-10	2.95002e-06	21.3243	9	0.000553812
Disease Ontology	fungal infectious disease	8.93698e-10	1.99742e-06	1.70879	150	0.0092302
GO Molecular Function	transcription factor binding	9.5366e-10	3.5171e-06	1.20405	1052	0.0647345
GO Molecular Function	inositol tetrakisphosphate phosphatase activity	9.90428e-10	3.6527e-06	4.74657	24	0.00147683
GO Molecular Function	bis(5'-nucleosyl)-tetraphosphatase (asymmetrical) activity	1.00012e-09	3.68844e-06	27.432	8	0.000492277
GO Molecular Function	bis(5'-nucleosyl)-tetraphosphatase (symmetrical) activity	1.00012e-09	3.68844e-06	27.432	8	0.000492277
GO Molecular Function	protein serine/threonine kinase inhibitor activity	1.05086e-09	3.87555e-06	1.98094	96	0.00590733
MSigDB Pathway	Genes involved in Receptor-ligand binding initiates the second proteolytic cleavage of Notch receptor	1.11457e-09	1.47123e-06	2.69766	50	0.00307673
Disease Ontology	urinary tract disease	1.11642e-09	2.49519e-06	3.00494	42	0.00258446
GO Molecular Function	cation binding	1.15973e-09	4.27708e-06	1.06275	6228	0.383238
MSigDB Pathway	Downregulated of MTA-3 in ER-negative Breast Tumors	1.18086e-09	1.55873e-06	2.39619	62	0.00381515
GO Molecular Function	icosanoid receptor activity	1.19061e-09	4.39097e-06	2.32267	66	0.00406129
GO Molecular Function	RING-like zinc finger domain binding	1.25648e-09	4.63389e-06	9.02733	14	0.000861485
Disease Ontology	glycogen storage disease type V	1.29637e-09	2.89739e-06	26.5274	8	0.000492277
MSigDB Pathway	Genes involved in Recruitment of mitotic centrosome proteins and complexes	1.33442e-09	1.76144e-06	1.7448	137	0.00843025
MSigDB Pathway	Genes involved in TGF-beta receptor signaling in EMT (epithelial to mesenchymal transition)	1.36386e-09	1.8003e-06	2.47001	58	0.00356901
MSigDB Pathway	Glycosylphosphatidylinositol(GPI)-anchor biosynthesis	1.47281e-09	1.94411e-06	2.56086	54	0.00332287
GO Molecular Function	delayed rectifier potassium channel activity	1.4921e-09	5.50288e-06	1.77023	130	0.00799951
MSigDB Pathway	amb2 Integrin signaling	1.55417e-09	2.0515e-06	2.02368	89	0.00547659
GO Molecular Function	N-sulfoglucosamine sulfohydrolase activity	1.56067e-09	5.75574e-06	25.8982	8	0.000492277
Disease Ontology	hypercalcemia	1.5666e-09	3.50135e-06	3.29962	36	0.00221525
GO Molecular Function	3-galactosyl-N-acetylglucosaminide 4-alpha-L-fucosyltransferase activity	1.68915e-09	6.22959e-06	19.5501	9	0.000553812
GO Molecular Function	peptide-O-fucosyltransferase activity	1.79803e-09	6.63112e-06	6.73098	17	0.00104609
Disease Ontology	malignant neoplasm of thyroid	1.81843e-09	4.06418e-06	1.27681	614	0.0377823
Disease Ontology	VACTERL association	1.84537e-09	4.1244e-06	3.34606	35	0.00215371
Disease Ontology	hydatidiform mole	1.93186e-09	4.3177e-06	2.82237	45	0.00276906
MSigDB Pathway	Thromboxane A2 receptor signaling	1.93918e-09	2.55972e-06	1.71895	141	0.00867639
Disease Ontology	extrinsic allergic alveolitis	2.00278e-09	4.47622e-06	2.85834	44	0.00270753
Disease Ontology	rectum adenocarcinoma	2.05614e-09	4.59547e-06	4.24073	26	0.0015999
GO Molecular Function	N-acetyllactosamine synthase activity	2.12441e-09	7.83483e-06	7.8464	15	0.00092302
Disease Ontology	Rubinstein-Taybi syndrome	2.12931e-09	4.75901e-06	5.49853	20	0.00123069
Disease Ontology	mitochondrial myopathy	2.15233e-09	4.81045e-06	1.75905	130	0.00799951
GO Molecular Function	CDP-diacylglycerol-serine O-phosphatidyltransferase activity	2.33118e-09	8.5974e-06	24.5864	8	0.000492277
BioCyc Pathway	phosphatidylethanolamine biosynthesis III	2.33118e-09	7.73953e-07	24.5864	8	0.000492277
GO Molecular Function	protein deacetylase activity	2.44352e-09	9.0117e-06	2.11468	78	0.0047997
MSigDB Pathway	Sumoylation by RanBP2 regulates transcriptional repression	2.66026e-09	3.51154e-06	2.687	48	0.00295366
MSigDB Pathway	CDC42 signaling events	2.67776e-09	3.53465e-06	1.56292	197	0.0121223
GO Molecular Function	GBD domain binding	3.15777e-09	1.16459e-05	18.1741	9	0.000553812
GO Molecular Function	thiosulfate transmembrane transporter activity	3.36006e-09	1.23919e-05	32.7367	7	0.000430743
Disease Ontology	bronchiolo-alveolar adenocarcinoma	3.38214e-09	7.55908e-06	10.5626	12	0.000738416
MSigDB Pathway	GATA3 participate in activating the Th2 cytokine genes expression	3.38715e-09	4.47104e-06	2.09827	78	0.0047997
GO Molecular Function	unfolded protein binding	3.43705e-09	1.26759e-05	1.7489	129	0.00793797
MSigDB Pathway	Genes involved in Chylomicron-mediated lipid transport	3.61817e-09	4.77598e-06	2.72693	46	0.00283059
Disease Ontology	multiple endocrine neoplasia type 1	3.7844e-09	8.45813e-06	14.4147	10	0.000615347
MSigDB Pathway	ADP-Ribosylation Factor	3.82363e-09	5.04719e-06	2.72186	46	0.00283059
GO Molecular Function	poly(ADP-ribose) glycohydrolase activity	3.84453e-09	1.41786e-05	10.4397	12	0.000738416
Disease Ontology	thyroid neoplasm	4.50562e-09	1.00701e-05	1.26771	617	0.0379669
Disease Ontology	metachromatic leukodystrophy	4.58499e-09	1.02474e-05	6.80421	16	0.000984555
GO Molecular Function	histone demethylase activity (H3-dimethyl-K4 specific)	4.99137e-09	1.84082e-05	4.96296	21	0.00129223
MSigDB Pathway	Genes involved in Processive synthesis on the lagging strand	4.99279e-09	6.59048e-06	2.76941	44	0.00270753
GO Molecular Function	retinol transporter activity	5.00893e-09	1.84729e-05	30.8721	7	0.000430743
MSigDB Pathway	Control of Gene Expression by Vitamin D Receptor	5.18784e-09	6.84795e-06	2.66063	47	0.00289213
Disease Ontology	dyskeratosis congenita	5.2187e-09	1.16638e-05	7.32848	15	0.00092302
GO Molecular Function	activin receptor activity, type II	5.2715e-09	1.94413e-05	4.94704	21	0.00129223
GO Molecular Function	proton-transporting ATPase activity, rotational mechanism	5.34268e-09	1.97038e-05	2.93092	40	0.00246139
Disease Ontology	MERRF syndrome	5.7058e-09	1.27525e-05	1.797	115	0.00707649
BioCyc Pathway	cardiolipin biosynthesis II	5.83372e-09	1.93679e-06	7.98175	14	0.000861485
Disease Ontology	mixed connective tissue disease	5.99112e-09	1.33901e-05	11.5739	11	0.000676881
Disease Ontology	velo-cardio-facial syndrome	6.5804e-09	1.47072e-05	4.46817	23	0.0014153
GO Molecular Function	p53 binding	6.6806e-09	2.46381e-05	1.6978	137	0.00843025
GO Molecular Function	leucine-tRNA ligase activity	6.83017e-09	2.51897e-05	5.41057	19	0.00116916
Disease Ontology	chronic rejection of renal transplant	7.42793e-09	1.66014e-05	1.07418	4669	0.287305
Disease Ontology	transplant-related disease	7.57784e-09	1.69365e-05	1.07413	4669	0.287305
Disease Ontology	bile reflux	8.23253e-09	1.83997e-05	11.2161	11	0.000676881
GO Molecular Function	GTPase regulator activity	8.50174e-09	3.13544e-05	1.20005	966	0.0594425
GO Molecular Function	actin filament binding	8.51459e-09	3.14018e-05	1.55325	189	0.01163
MSigDB Pathway	Calcium signaling pathway	8.86984e-09	1.17082e-05	1.29176	515	0.0316904
Disease Ontology	angiosarcoma	9.21472e-09	2.05949e-05	2.5224	50	0.00307673
Disease Ontology	generalized epilepsy	9.48315e-09	2.11948e-05	1.76042	119	0.00732263
GO Molecular Function	polyubiquitin binding	1.03463e-08	3.81573e-05	2.22351	64	0.00393822
GO Molecular Function	malate transmembrane transporter activity	1.04552e-08	3.85588e-05	27.7017	7	0.000430743
Disease Ontology	anaplastic thyroid carcinoma	1.04585e-08	2.33748e-05	2.14946	69	0.00424589
Disease Ontology	laryngeal disease	1.07232e-08	2.39664e-05	1.56856	179	0.0110147
GO Molecular Function	RNA polymerase II transcription regulatory region sequence-specific DNA binding transcription factor activity involved in negative regulation of transcription	1.08464e-08	4.00017e-05	1.59576	167	0.0102763
GO Molecular Function	inositol pentakisphosphate 2-kinase activity	1.09297e-08	4.03088e-05	9.48507	12	0.000738416
Disease Ontology	testicular neoplasm	1.16775e-08	2.60991e-05	2.04685	77	0.00473817
MSigDB Pathway	Expression of cyclins regulates progression through the cell cycle by activating cyclin-dependent kinases.	1.18196e-08	1.56019e-05	3.23167	33	0.00203064
GO Molecular Function	deaminase activity	1.19904e-08	4.42207e-05	2.00466	81	0.00498431
GO Molecular Function	aspartic endopeptidase activity, intramembrane cleaving	1.2638e-08	4.66089e-05	5.88245	17	0.00104609
GO Molecular Function	zinc ion binding	1.44928e-08	5.34495e-05	1.12382	2076	0.127746
MSigDB Pathway	TACI and BCMA stimulation of B cell immune responses.	1.46982e-08	1.94016e-05	2.77942	41	0.00252292
GO Molecular Function	[myelin basic protein]-arginine N-methyltransferase activity	1.49676e-08	5.52005e-05	12.4384	10	0.000615347
MSigDB Pathway	Genes involved in Basigin interactions	1.51894e-08	2.00501e-05	2.12825	69	0.00424589
Disease Ontology	aniridia	1.54062e-08	3.44329e-05	3.06856	35	0.00215371
Disease Ontology	status epilepticus	1.5801e-08	3.53152e-05	3.33724	31	0.00190757
Disease Ontology	mediastinal neoplasm	1.65283e-08	3.69408e-05	1.83032	102	0.00627654
GO Molecular Function	microtubule minus-end binding	1.65807e-08	6.11495e-05	8.11761	13	0.000799951
Disease Ontology	central core myopathy	1.67265e-08	3.73837e-05	10.4541	11	0.000676881
GO Molecular Function	3-hydroxyanthranilate 3,4-dioxygenase activity	1.73891e-08	6.41308e-05	6.17327	16	0.000984555
GO Molecular Function	RNA polymerase II core promoter proximal region sequence-specific DNA binding transcription factor activity involved in negative regulation of transcription	1.77013e-08	6.52826e-05	1.60875	157	0.00966094
Disease Ontology	erysipelas	1.80971e-08	4.04469e-05	67.0139	5	0.000307673
MSigDB Pathway	Genes involved in Prostacyclin signalling through prostacyclin receptor	1.81228e-08	2.39221e-05	2.64616	44	0.00270753
GO Molecular Function	carnitine O-acyltransferase activity	1.82151e-08	6.71771e-05	5.38123	18	0.00110762
GO Molecular Function	riboflavin transporter activity	1.8376e-08	6.77706e-05	9.04012	12	0.000738416
Disease Ontology	adrenoleukodystrophy	1.88366e-08	4.20998e-05	2.12929	68	0.00418436
GO Molecular Function	MAP kinase kinase kinase kinase activity	1.94729e-08	7.18162e-05	10.2969	11	0.000676881
Disease Ontology	hidradenitis suppurativa	1.95451e-08	4.36834e-05	25.2563	7	0.000430743
GO Molecular Function	alpha-L-fucosidase activity	2.01849e-08	7.44421e-05	7.21516	14	0.000861485
GO Molecular Function	protein kinase C binding	2.05639e-08	7.58398e-05	1.66473	137	0.00843025
Disease Ontology	epidermolysis bullosa	2.21403e-08	4.94835e-05	2.27708	58	0.00356901
MSigDB Pathway	Genes involved in HIV Infection	2.21998e-08	2.93037e-05	1.42533	266	0.0163682
GO Molecular Function	lactosylceramide alpha-2,3-sialyltransferase activity	2.37984e-08	8.77685e-05	7.11838	14	0.000861485
GO Molecular Function	neolactotetraosylceramide alpha-2,3-sialyltransferase activity	2.37984e-08	8.77685e-05	7.11838	14	0.000861485
GO Molecular Function	Notch binding	2.4555e-08	9.05587e-05	2.30824	56	0.00344594
GO Molecular Function	host cell surface receptor binding	2.48884e-08	9.17885e-05	5.60896	17	0.00104609
GO Molecular Function	ethanolamine-phosphate cytidylyltransferase activity	2.5534e-08	9.41695e-05	62.499	5	0.000307673
GO Molecular Function	NAD-dependent histone deacetylase activity (H3-K9 specific)	2.59127e-08	9.5566e-05	2.34552	54	0.00332287
Disease Ontology	dysplasia of cervix	2.62086e-08	5.85762e-05	5.2508	18	0.00110762
Disease Ontology	thrombocytopenia	2.75415e-08	6.15553e-05	1.59454	158	0.00972248
Disease Ontology	renal carcinoma	2.79844e-08	6.2545e-05	1.2188	774	0.0476278
GO Molecular Function	neuromedin B receptor binding	3.01149e-08	0.000111064	13.9356	9	0.000553812
GO Molecular Function	ribosomal S6-glutamic acid ligase activity	3.0626e-08	0.000112949	60.2368	5	0.000307673
MSigDB Pathway	Genes involved in AKT phosphorylates targets in the cytosol	3.31901e-08	4.38109e-05	3.38598	29	0.00178451
MSigDB Pathway	Genes involved in DNA strand elongation	3.33436e-08	4.40136e-05	2.10959	67	0.00412282
Disease Ontology	papillary serous adenocarcinoma	3.3525e-08	7.49283e-05	3.38435	29	0.00178451
GO Molecular Function	sphingomyelin phosphodiesterase activity	3.67741e-08	0.000135623	4.40548	21	0.00129223
GO Molecular Function	aminoacyl-tRNA editing activity	3.9355e-08	0.000145141	3.89811	24	0.00147683
GO Molecular Function	mannosyltransferase activity	3.94907e-08	0.000145642	3.54376	27	0.00166144
Disease Ontology	short bowel syndrome	4.00364e-08	8.94814e-05	3.89443	24	0.00147683
GO Molecular Function	phosphatidylserine binding	4.00741e-08	0.000147793	2.23661	58	0.00356901
GO Molecular Function	NAD-dependent histone deacetylase activity	4.14637e-08	0.000152918	2.31082	54	0.00332287
MSigDB Pathway	Genes involved in Processing of Capped Intron-Containing Pre-mRNA	4.17324e-08	5.50868e-05	1.57621	161	0.00990708
GO Molecular Function	syntaxin-3 binding	4.22227e-08	0.000155717	33.0911	6	0.000369208
MSigDB Pathway	Genes involved in Loss of Nlp from mitotic centrosomes	4.94924e-08	6.533e-05	1.68882	123	0.00756876
MSigDB Pathway	Regulation of transcriptional activity by PML	5.28087e-08	6.97075e-05	2.31371	53	0.00326134
GO Molecular Function	divalent inorganic cation transmembrane transporter activity	5.63622e-08	0.000207864	1.31617	402	0.0247369
GO Molecular Function	thyroxine 5-deiodinase activity	5.79881e-08	0.00021386	4.28514	21	0.00129223
GO Molecular Function	extracellular ATP-gated cation channel activity	5.93779e-08	0.000218986	4.96664	18	0.00110762
GO Molecular Function	core promoter binding	6.11172e-08	0.0002254	1.44501	232	0.014276
GO Molecular Function	chondroitin sulfate binding	6.15462e-08	0.000226983	4.69322	19	0.00116916
GO Molecular Function	hydrolase activity, acting on carbon-nitrogen (but not peptide) bonds, in cyclic amidines	6.16161e-08	0.00022724	1.91728	82	0.00504584
Disease Ontology	mitochondrial encephalomyopathy	6.32865e-08	0.000141445	1.71403	115	0.00707649
MSigDB Pathway	Genes involved in COPI Mediated Transport	6.53836e-08	8.63064e-05	3.66685	25	0.00153837
MSigDB Pathway	fMLP induced chemokine gene expression in HMC-1 cells	6.94233e-08	9.16388e-05	1.72437	112	0.00689188
Disease Ontology	dysthymic disease	7.15163e-08	0.000159839	5.55746	16	0.000984555
Disease Ontology	seborrheic keratosis	7.20178e-08	0.00016096	20.8091	7	0.000430743
Disease Ontology	serous cystadenocarcinoma	7.30606e-08	0.000163291	1.73194	110	0.00676881
Disease Ontology	serous neoplasm	8.15392e-08	0.00018224	1.72797	110	0.00676881
Disease Ontology	hereditary central nervous system demyelinating disease	8.83017e-08	0.000197354	3.86022	23	0.0014153
MSigDB Pathway	Genes involved in Developmental Biology	9.52914e-08	0.000125785	1.1748	1043	0.0641807
MSigDB Pathway	Genes involved in Unwinding of DNA	9.56606e-08	0.000126272	3.84246	23	0.0014153
GO Molecular Function	galactosylxylosylprotein 3-beta-galactosyltransferase activity	9.70485e-08	0.000357915	47.654	5	0.000307673
GO Molecular Function	protein-arginine omega-N symmetric methyltransferase activity	9.73615e-08	0.000359069	10.1468	10	0.000615347
MSigDB Pathway	Genes involved in Synthesis of glycosylphosphatidylinositol (GPI)	1.00804e-07	0.000133062	2.35263	49	0.0030152
GO Molecular Function	histone-lysine N-methyltransferase activity	1.04988e-07	0.000387196	1.7142	111	0.00683035
MSigDB Pathway	G alpha 13 Pathway	1.06489e-07	0.000140566	1.74268	105	0.00646114
Disease Ontology	chronic cystitis	1.0779e-07	0.00024091	2.34717	49	0.0030152
Disease Ontology	vein disease	1.07943e-07	0.000241253	1.93432	77	0.00473817
MSigDB Pathway	VEGF signaling pathway	1.14241e-07	0.000150798	1.55462	159	0.00978401
GO Molecular Function	nickel cation binding	1.18445e-07	0.000436826	7.59199	12	0.000738416
Disease Ontology	angle-closure glaucoma	1.24083e-07	0.000277325	2.91372	33	0.00203064
GO Molecular Function	filamin binding	1.25606e-07	0.000463234	2.6731	38	0.00233832
Disease Ontology	bacterial meningitis	1.29789e-07	0.000290078	2.55767	41	0.00252292
GO Molecular Function	sodium:hydrogen antiporter activity	1.31427e-07	0.000484705	2.80161	35	0.00215371
MSigDB Pathway	Genes involved in Signaling by TGF-beta Receptor Complex	1.32068e-07	0.00017433	1.5703	151	0.00929174
GO Molecular Function	heat shock protein binding	1.3286e-07	0.000489987	1.6062	138	0.00849178
GO Molecular Function	translation elongation factor activity	1.33963e-07	0.000494057	2.43114	45	0.00276906
BioCyc Pathway	CMP-<i>N</i>-acetylneuraminate biosynthesis I (eukaryotes)	1.34524e-07	4.4662e-05	4.24988	20	0.00123069
MSigDB Pathway	Genes involved in Lipoprotein metabolism	1.36437e-07	0.000180096	2.03986	66	0.00406129
Disease Ontology	cystitis	1.4705e-07	0.000328658	2.32194	49	0.0030152
GO Molecular Function	glucagon receptor activity	1.48698e-07	0.000548399	5.25871	16	0.000984555
Disease Ontology	calcium metabolism disease	1.53315e-07	0.00034266	2.342	48	0.00295366
MSigDB Pathway	Genes involved in Formation of tubulin folding intermediates by CCT/TriC	1.60967e-07	0.000212476	2.60726	39	0.00239985
MSigDB Pathway	Genes involved in Transcriptional Regulation of White Adipocyte Differentiation	1.69686e-07	0.000223985	1.45171	211	0.0129838
GO Molecular Function	malonyl-CoA synthetase activity	1.70474e-07	0.000628708	9.54	10	0.000615347
Disease Ontology	holoprosencephaly	1.72072e-07	0.00038458	1.95885	72	0.0044305
GO Molecular Function	transferase activity, transferring alkyl or aryl (other than methyl) groups	1.72528e-07	0.000636284	1.8453	85	0.00523045
GO Molecular Function	ribosylnicotinamide kinase activity	1.73669e-07	0.00064049	7.32101	12	0.000738416
GO Molecular Function	rRNA binding	1.76356e-07	0.0006504	2.35463	47	0.00289213
GO Molecular Function	fucose binding	1.80326e-07	0.00066504	4.59979	18	0.00110762
MSigDB Pathway	Genes involved in Synthesis, Secretion, and Inactivation of Glucagon-like Peptide-1 (GLP-1)	1.81697e-07	0.00023984	2.08906	61	0.00375362
GO Molecular Function	transition metal ion binding	1.8758e-07	0.000691794	1.10378	2370	0.145837
GO Molecular Function	single-stranded RNA binding	1.88474e-07	0.000695093	1.61743	131	0.00806104
GO Molecular Function	dol-P-Man:Man(7)GlcNAc(2)-PP-Dol alpha-1,6-mannosyltransferase activity	1.92563e-07	0.000710172	17.9621	7	0.000430743
GO Molecular Function	sweet taste receptor activity	1.93383e-07	0.000713198	7.24639	12	0.000738416
Disease Ontology	Varicellovirus infectious disease	1.99154e-07	0.000445109	3.45074	25	0.00153837
GO Molecular Function	immunoglobulin binding	2.02952e-07	0.000748487	2.70354	36	0.00221525
GO Molecular Function	cadmium ion binding	2.0895e-07	0.000770608	3.67195	23	0.0014153
Disease Ontology	cranial nerve disease	2.09323e-07	0.000467838	1.49242	182	0.0111993
GO Molecular Function	C3HC4-type RING finger domain binding	2.31896e-07	0.000855231	17.4675	7	0.000430743
Disease Ontology	Denys-Drash syndrome	2.4461e-07	0.000546702	5.42405	15	0.00092302
Disease Ontology	Frasier syndrome	2.4461e-07	0.000546702	5.42405	15	0.00092302
MSigDB Pathway	Genes involved in Regulation of gene expression in beta cells	2.45997e-07	0.000324716	1.80801	88	0.00541505
MSigDB Pathway	Tight junction	2.47765e-07	0.00032705	1.35438	301	0.0185219
Disease Ontology	disease of anatomical entity	2.51497e-07	0.000562097	1.03834	8681	0.534183
Disease Ontology	immune thrombocytopenic purpura	2.51697e-07	0.000562544	1.98068	68	0.00418436
GO Molecular Function	ligand-dependent nuclear receptor transcription coactivator activity	2.52853e-07	0.000932521	1.68691	110	0.00676881
Disease Ontology	gingival disease	2.59908e-07	0.000580895	1.7394	99	0.00609193
GO Molecular Function	tRNA dimethylallyltransferase activity	2.71772e-07	0.00100229	13.1456	8	0.000492277
Disease Ontology	renal cell carcinoma	2.78157e-07	0.000621681	1.21689	672	0.0413513
Disease Ontology	reticulosarcoma	2.89263e-07	0.000646503	2.85736	32	0.00196911
MSigDB Pathway	Genes involved in Integration of energy metabolism	2.91172e-07	0.000384347	1.37042	277	0.0170451
MSigDB Pathway	Genes involved in Generation of second messenger molecules	2.95246e-07	0.000389725	2.11722	57	0.00350748
Disease Ontology	intestinal neoplasm	3.2797e-07	0.000733013	1.78863	89	0.00547659
PANTHER Pathway	General transcription regulation	3.35494e-07	5.09951e-05	2.14104	55	0.00338441
GO Molecular Function	lithium ion binding	3.52383e-07	0.00129959	12.6954	8	0.000492277
GO Molecular Function	pyridoxal kinase activity	3.52383e-07	0.00129959	12.6954	8	0.000492277
MSigDB Pathway	Insulin Pathway	3.52707e-07	0.000465574	1.56322	143	0.00879946
GO Molecular Function	C2H2 zinc finger domain binding	3.55295e-07	0.00131033	2.07441	59	0.00363055
GO Molecular Function	oxidoreductase activity, acting on single donors with incorporation of molecular oxygen, incorporation of two atoms of oxygen	3.74947e-07	0.00138281	2.18636	52	0.0031998
GO Molecular Function	anaphylatoxin receptor activity	3.75516e-07	0.0013849	12.5874	8	0.000492277
MSigDB Pathway	Genes involved in Post-chaperonin tubulin folding pathway	3.82485e-07	0.00050488	2.36397	44	0.00270753
GO Molecular Function	ATPase activity, coupled to transmembrane movement of ions, rotational mechanism	3.99019e-07	0.00147158	2.47826	40	0.00246139
GO Molecular Function	heparan-alpha-glucosaminide N-acetyltransferase activity	3.99699e-07	0.00147409	3.96012	20	0.00123069
MSigDB Pathway	Genes involved in Apoptotic cleavage of cellular proteins	4.07516e-07	0.000537921	1.67819	108	0.00664574
Disease Ontology	cystinosis	4.11526e-07	0.000919762	6.10907	13	0.000799951
MSigDB Pathway	Genes involved in Hemostasis	4.13986e-07	0.000546462	1.18947	820	0.0504584
GO Molecular Function	dopamine receptor binding	4.2413e-07	0.00156419	3.21707	26	0.0015999
GO Molecular Function	oxidoreductase activity, acting on single donors with incorporation of molecular oxygen	4.34728e-07	0.00160328	2.17523	52	0.0031998
Disease Ontology	glucose intolerance	4.42102e-07	0.000988098	1.73967	95	0.00584579
GO Molecular Function	adenine phosphoribosyltransferase activity	4.44363e-07	0.00163881	22.0674	6	0.000369208
GO Molecular Function	adenine binding	4.44363e-07	0.00163881	22.0674	6	0.000369208
GO Molecular Function	thyroid hormone receptor coactivator activity	4.47345e-07	0.00164981	4.10979	19	0.00116916
GO Molecular Function	RNA polymerase III regulatory region DNA binding	4.48247e-07	0.00165314	4.55276	17	0.00104609
Disease Ontology	progressive myoclonic epilepsy	4.51274e-07	0.0010086	1.63397	118	0.00726109
GO Molecular Function	thiamine pyrophosphate binding	4.53486e-07	0.00167246	3.92745	20	0.00123069
GO Molecular Function	vitamin D receptor binding	4.62165e-07	0.00170447	2.32118	45	0.00276906
GO Molecular Function	histone methyltransferase activity (H3-K36 specific)	4.62339e-07	0.00170511	3.76598	21	0.00129223
GO Molecular Function	Toll-like receptor binding	4.65199e-07	0.00171566	7.46218	11	0.000676881
GO Molecular Function	ubiquitin-ubiquitin ligase activity	4.71258e-07	0.001738	3.62315	22	0.00135376
GO Molecular Function	immunoglobulin receptor activity	4.77519e-07	0.00176109	4.09153	19	0.00116916
GO Molecular Function	magnesium ion binding	4.85194e-07	0.0017894	1.29476	386	0.0237524
MSigDB Pathway	Genes involved in Extension of Telomeres	5.32131e-07	0.000702414	2.04781	59	0.00363055
MSigDB Pathway	Amino sugar and nucleotide sugar metabolism	5.40181e-07	0.000713039	1.7369	94	0.00578426
MSigDB Pathway	Genes involved in Cell death signalling via NRAGE, NRIF and NADE	5.48431e-07	0.000723929	1.51271	159	0.00978401
GO Molecular Function	protein kinase regulator activity	5.58248e-07	0.00205882	1.35895	277	0.0170451
MSigDB Pathway	Taste transduction	5.75501e-07	0.000759661	1.65686	110	0.00676881
GO Molecular Function	thyroid hormone receptor activator activity	5.80714e-07	0.00214167	4.03715	19	0.00116916
MSigDB Pathway	Pathogenic Escherichia coli infection	5.97861e-07	0.000789177	1.59354	127	0.0078149
GO Molecular Function	NAPE-specific phospholipase D activity	6.00625e-07	0.0022151	4.02784	19	0.00116916
Disease Ontology	pyoderma	6.30902e-07	0.00141007	15.0179	7	0.000430743
Disease Ontology	multiple epiphyseal dysplasia	6.35412e-07	0.00142015	3.69049	21	0.00129223
Disease Ontology	conjunctival pterygium	6.73783e-07	0.00150591	2.49148	38	0.00233832
GO Molecular Function	Rac GTPase binding	6.93151e-07	0.00255634	2.07403	56	0.00344594
BioCyc Pathway	hypusine biosynthesis	6.94597e-07	0.000230606	20.4205	6	0.000369208
MSigDB Pathway	Genes involved in G-protein beta:gamma signalling	6.95234e-07	0.000917709	1.94405	66	0.00406129
MSigDB Pathway	HIV-I Nef: negative effector of Fas and TNF	7.00026e-07	0.000924035	1.63374	114	0.00701495
MSigDB Pathway	Regulation of Ras family activation	7.16297e-07	0.000945512	1.67942	103	0.00633807
MSigDB Pathway	Maturity onset diabetes of the young	7.51923e-07	0.000992538	1.67294	104	0.00639961
GO Molecular Function	dynein intermediate chain binding	7.78293e-07	0.00287035	4.93757	15	0.00092302
MSigDB Pathway	Presenilin action in Notch and Wnt signaling	7.81199e-07	0.00103118	1.97145	63	0.00387668
Disease Ontology	juvenile rheumatoid arthritis	8.28203e-07	0.00185103	5.73225	13	0.000799951
BioCyc Pathway	glycolysis	8.34911e-07	0.00027719	2.31912	43	0.00264599
PANTHER Pathway	Endogenous cannabinoid signaling	8.64671e-07	0.00013143	1.85399	74	0.00455357
GO Molecular Function	interleukin-1, Type I receptor binding	8.92453e-07	0.00329137	6.97343	11	0.000676881
MSigDB Pathway	Genes involved in TRAF3-dependent IRF activation pathway	8.97877e-07	0.0011852	2.6594	33	0.00203064
GO Molecular Function	RNA polymerase III type 2 promoter DNA binding	9.16491e-07	0.00338002	4.57055	16	0.000984555
GO Molecular Function	RNA polymerase III type 1 promoter DNA binding	9.16491e-07	0.00338002	4.57055	16	0.000984555
GO Molecular Function	RNA polymerase III type 3 promoter DNA binding	9.16491e-07	0.00338002	4.57055	16	0.000984555
MSigDB Pathway	Genes involved in Regulation of beta-cell development	9.35594e-07	0.00123498	1.55555	135	0.00830718
Disease Ontology	thymoma	9.39617e-07	0.00210005	1.74814	88	0.00541505
GO Molecular Function	histone pre-mRNA stem-loop binding	1.01357e-06	0.00373805	5.18892	14	0.000861485
GO Molecular Function	protein-lysine N-methyltransferase activity	1.02397e-06	0.00377642	1.5987	120	0.00738416
MSigDB Pathway	Parkinson's disease	1.0379e-06	0.00137003	1.45205	183	0.0112608
MSigDB Pathway	Genes involved in HS-GAG degradation	1.04585e-06	0.00138052	1.73732	89	0.00547659
GO Molecular Function	glycine:sodium symporter activity	1.0728e-06	0.00395649	5.59773	13	0.000799951
Disease Ontology	otitis media with effusion	1.07912e-06	0.00241184	2.40906	39	0.00239985
BioCyc Pathway	GDP-mannose biosynthesis	1.0882e-06	0.000361283	4.80325	15	0.00092302
MSigDB Pathway	Genes involved in Protein folding	1.11624e-06	0.00147344	1.70628	94	0.00578426
Disease Ontology	malignant neoplasm of endocrine gland	1.1273e-06	0.00251951	1.21007	636	0.039136
MSigDB Pathway	Genes involved in Resolution of AP sites via the multiple-nucleotide patch replacement pathway	1.2141e-06	0.00160261	3.20691	24	0.00147683
MSigDB Pathway	Genes involved in G beta:gamma signalling through PI3Kgamma	1.21792e-06	0.00160766	2.04986	55	0.00338441
Disease Ontology	rectal neoplasm	1.22224e-06	0.0027317	3.03447	26	0.0015999
MSigDB Pathway	Glioma	1.23929e-06	0.00163586	1.48073	164	0.0100917
GO Molecular Function	monovalent cation:hydrogen antiporter activity	1.24048e-06	0.00457488	2.53478	35	0.00215371
Disease Ontology	trophoblastic neoplasm	1.26602e-06	0.00282955	2.1304	50	0.00307673
MSigDB Pathway	Oxidative phosphorylation	1.2722e-06	0.00167931	1.47072	169	0.0103994
GO Molecular Function	quinone binding	1.28981e-06	0.00475682	2.23124	45	0.00276906
GO Molecular Function	Tat protein binding	1.39293e-06	0.00513713	2.35299	40	0.00246139
GO Molecular Function	BH domain binding	1.42652e-06	0.00526099	3.27381	23	0.0014153
MSigDB Pathway	Genes involved in Signaling by PDGF	1.43661e-06	0.00189633	1.33463	287	0.0176605
MSigDB Pathway	Insulin signaling pathway	1.44112e-06	0.00190229	1.33244	290	0.0178451
GO Molecular Function	peptide-methionine (R)-S-oxide reductase activity	1.45598e-06	0.00536967	3.37766	22	0.00135376
GO Molecular Function	NFAT protein binding	1.55415e-06	0.00573172	4.14812	17	0.00104609
GO Molecular Function	oxygen sensor activity	1.65758e-06	0.00611317	3.9276	18	0.00110762
MSigDB Pathway	Induction of apoptosis through DR3 and DR4/5 Death Receptors	1.66314e-06	0.00219534	1.925	63	0.00387668
GO Molecular Function	eoxin A4 synthase activity	1.69936e-06	0.00626725	10.2583	8	0.000492277
Disease Ontology	telangiectasis	1.73289e-06	0.00387301	1.82566	73	0.00449203
GO Molecular Function	glutamate receptor binding	1.75076e-06	0.00645678	1.76452	81	0.00498431
PANTHER Pathway	Nicotinic acetylcholine receptor signaling pathway	1.80774e-06	0.000274777	1.44312	180	0.0110762
GO Molecular Function	transferase activity, transferring phosphorus-containing groups	1.85945e-06	0.00685766	1.11346	1736	0.106824
Disease Ontology	lung metastasis	1.91332e-06	0.00427626	1.9393	61	0.00375362
PANTHER Pathway	Valine biosynthesis	1.91901e-06	0.00029169	3.21484	23	0.0014153
PANTHER Pathway	Isoleucine biosynthesis	1.91901e-06	0.00029169	3.21484	23	0.0014153
Disease Ontology	thalassemia	1.95051e-06	0.00435939	1.88345	66	0.00406129
GO Molecular Function	Rho GTPase binding	1.95098e-06	0.00719521	1.53263	135	0.00830718
GO Molecular Function	aminophospholipid transporter activity	2.01751e-06	0.00744057	3.70273	19	0.00116916
GO Molecular Function	intramolecular oxidoreductase activity	2.11932e-06	0.00781607	1.62449	106	0.00652268
GO Molecular Function	hydrogen-exporting ATPase activity	2.27167e-06	0.00837792	2.30458	40	0.00246139
GO Molecular Function	dATP binding	2.28948e-06	0.00844362	4.51513	15	0.00092302
Disease Ontology	HIV wasting syndrome	2.29939e-06	0.00513914	6.31209	11	0.000676881
MSigDB Pathway	Genes involved in Negative regulation of the PI3K/AKT network	2.30275e-06	0.00303963	2.6826	30	0.00184604
GO Molecular Function	folic acid binding	2.33603e-06	0.00861528	2.73465	29	0.00178451
Disease Ontology	idiopathic osteoporosis	2.35703e-06	0.00526796	5.68323	12	0.000738416
Disease Ontology	Hajdu-Cheney syndrome	2.41393e-06	0.00539513	5.19247	13	0.000799951
Disease Ontology	hypokalemic periodic paralysis	2.43247e-06	0.00543656	5.18876	13	0.000799951
GO Molecular Function	H4 histone acetyltransferase activity	2.43809e-06	0.00899169	2.4567	35	0.00215371
MSigDB Pathway	Hypoxia and p53 in the Cardiovascular system	2.46327e-06	0.00325152	1.93505	60	0.00369208
Disease Ontology	sensory peripheral neuropathy	2.485e-06	0.00555398	2.41894	36	0.00221525
Disease Ontology	mixed cell type cancer	2.5306e-06	0.00565589	1.50484	143	0.00879946
Disease Ontology	Charcot-Marie-Tooth disease	2.58081e-06	0.00576811	1.83865	69	0.00424589
GO Molecular Function	proteoglycan binding	2.66263e-06	0.00981978	1.57556	117	0.00719956
GO Molecular Function	inositol-1,3,4,5-tetrakisphosphate 5-phosphatase activity	2.71682e-06	0.0100196	4.45073	15	0.00092302
MSigDB Pathway	Genes involved in Downregulation of SMAD2/3:SMAD4 transcriptional activity	2.73063e-06	0.00360443	1.81795	71	0.00436896
PANTHER Pathway	Inflammation mediated by chemokine and cytokine signaling pathway	2.81698e-06	0.00042818	1.286	350	0.0215371
GO Molecular Function	linoleate 13S-lipoxygenase activity	2.89098e-06	0.0106619	6.93839	10	0.000615347
MSigDB Pathway	Genes involved in Interaction between L1 and Ankyrins	2.92057e-06	0.00385515	1.91248	61	0.00375362
BioCyc Pathway	glutathione redox reactions I	2.96629e-06	0.000984809	3.7635	18	0.00110762
MSigDB Pathway	Genes involved in NRAGE signals death through JNK	3.01424e-06	0.0039788	1.49957	143	0.00879946
GO Molecular Function	hydrolase activity, acting on carbon-nitrogen (but not peptide) bonds, in linear amides	3.10065e-06	0.0114352	1.59093	111	0.00683035
PANTHER Pathway	GABA-B receptor II signaling	3.12714e-06	0.000475325	1.60178	108	0.00664574
Disease Ontology	gingivitis	3.23792e-06	0.00723674	2.09267	48	0.00295366
MSigDB Pathway	Genes involved in Highly calcium permeable postsynaptic nicotinic acetylcholine receptors	3.29758e-06	0.00435281	2.38758	36	0.00221525
Disease Ontology	mucopolysaccharidosis	3.36124e-06	0.00751236	2.16949	44	0.00270753
Disease Ontology	thymus neoplasm	3.3625e-06	0.00751518	1.69075	88	0.00541505
GO Molecular Function	hepoxilin A3 synthase activity	3.39215e-06	0.0125103	7.84484	9	0.000553812
GO Molecular Function	receptor agonist activity	3.44971e-06	0.0127225	1.86977	64	0.00393822
MSigDB Pathway	Genes involved in mRNA Splicing - Minor Pathway	3.45156e-06	0.00455605	2.21288	42	0.00258446
GO Molecular Function	isomerase activity	3.56162e-06	0.0131353	1.34663	250	0.0153837
GO Molecular Function	APG12 activating enzyme activity	3.71469e-06	0.0136998	5.43134	12	0.000738416
Disease Ontology	inner ear disease	3.79618e-06	0.00848447	1.47744	150	0.0092302
GO Molecular Function	Rac GTPase activator activity	3.94835e-06	0.0145615	1.81467	69	0.00424589
Disease Ontology	papilloma	3.97569e-06	0.00888567	1.77355	74	0.00455357
GO Molecular Function	endochitinase activity	3.97679e-06	0.0146664	11.3296	7	0.000430743
GO Molecular Function	acetylcholine-activated cation-selective channel activity	4.05663e-06	0.0149608	2.36471	36	0.00221525
GO Molecular Function	cytidylyltransferase activity	4.19854e-06	0.0154842	2.89949	25	0.00153837
MSigDB Pathway	Genes involved in Pre-NOTCH Expression and Processing	4.26325e-06	0.00562749	1.60543	104	0.00639961
Disease Ontology	alveolar echinococcosis	4.31257e-06	0.00963859	4.03983	16	0.000984555
MSigDB Pathway	IL2 signaling events mediated by PI3K	4.51226e-06	0.00595618	1.66167	91	0.00559966
GO Molecular Function	gap junction hemi-channel activity	4.51947e-06	0.0166678	4.0245	16	0.000984555
GO Molecular Function	histone methyltransferase activity	5.23657e-06	0.0193125	1.53923	121	0.0074457
GO Molecular Function	spectrin binding	5.3635e-06	0.0197806	1.9877	52	0.0031998
Disease Ontology	insulinoma	5.39603e-06	0.0120601	1.78867	70	0.00430743
Disease Ontology	hereditary Wilms' cancer	5.6936e-06	0.0127252	1.39241	196	0.0120608
GO Molecular Function	RNA polymerase II regulatory region sequence-specific DNA binding	5.73885e-06	0.0211649	1.29391	313	0.0192603
MSigDB Pathway	Genes involved in Apoptotic execution phase	5.79476e-06	0.00764908	1.55754	114	0.00701495
GO Molecular Function	phospholipase D activity	5.8363e-06	0.0215243	3.74645	17	0.00104609
GO Molecular Function	endopeptidase activity	5.9873e-06	0.0220812	1.20325	580	0.0356901
MSigDB Pathway	Genes involved in Thrombin signalling through proteinase activated receptors (PARs)	6.13841e-06	0.0081027	1.86537	61	0.00375362
GO Molecular Function	adenyl deoxyribonucleotide binding	6.22381e-06	0.0229534	4.14829	15	0.00092302
Disease Ontology	glandular and epithelial neoplasm	6.24406e-06	0.0139555	1.0652	3802	0.233955
GO Molecular Function	tRNA methyltransferase activity	6.34692e-06	0.0234074	2.59202	29	0.00178451
GO Molecular Function	protein-N-terminal asparagine amidohydrolase activity	6.43263e-06	0.0237235	10.5149	7	0.000430743
PANTHER Pathway	Thyrotropin-releasing hormone receptor signaling pathway	6.67881e-06	0.00101518	1.46491	148	0.00910713
Disease Ontology	neurodegenerative disease	6.71042e-06	0.0149978	1.10873	1671	0.102824
GO Molecular Function	lathosterol oxidase activity	6.8686e-06	0.0253314	5.61341	11	0.000676881
GO Molecular Function	endoribonuclease activity, cleaving siRNA-paired mRNA	7.06453e-06	0.026054	4.69178	13	0.000799951
BioCyc Pathway	dolichol and dolichyl phosphate biosynthesis	7.10923e-06	0.00236026	5.5925	11	0.000676881
GO Molecular Function	RNA polymerase II regulatory region DNA binding	7.1689e-06	0.0264389	1.28516	322	0.0198142
GO Molecular Function	ribonucleoprotein complex binding	7.79505e-06	0.0287481	1.66863	85	0.00523045
GO Molecular Function	growth factor binding	7.7969e-06	0.028755	1.29671	299	0.0183989
PANTHER Pathway	VEGF signaling pathway	7.92204e-06	0.00120415	1.43905	159	0.00978401
Disease Ontology	exocrine pancreatic insufficiency	7.95904e-06	0.0177885	8.28702	8	0.000492277
GO Molecular Function	ADP-ribose diphosphatase activity	8.05749e-06	0.029716	4.63312	13	0.000799951
Disease Ontology	islet cell tumor	8.16858e-06	0.0182568	1.76553	70	0.00430743
GO Molecular Function	hepoxilin-epoxide hydrolase activity	8.18988e-06	0.0302043	8.25395	8	0.000492277
MSigDB Pathway	Genes involved in Acetylcholine Binding And Downstream Events	8.24386e-06	0.0108819	2.28698	36	0.00221525
GO Molecular Function	ARF guanyl-nucleotide exchange factor activity	8.41068e-06	0.0310186	1.8559	60	0.00369208
MSigDB Pathway	Genes involved in Base Excision Repair	8.85278e-06	0.0116857	2.8431	24	0.00147683
GO Molecular Function	structural constituent of ribosome	8.87487e-06	0.0327305	1.39718	184	0.0113224
BioCyc Pathway	&gamma;-glutamyl cycle	8.88846e-06	0.00295097	2.59473	28	0.00172297
MSigDB Pathway	Syndecan-1-mediated signaling events	8.97452e-06	0.0118464	1.48187	136	0.00836872
GO Molecular Function	SNARE binding	9.16192e-06	0.0337891	1.51408	123	0.00756876
BioCyc Pathway	mitochondrial L-carnitine shuttle pathway	9.22196e-06	0.00306169	6.06445	10	0.000615347
MSigDB Pathway	Cdk2, 4, and 6 bind cyclin D in G1, while cdk2/cyclin E promotes the G1/S transition.	9.38091e-06	0.0123828	2.64066	27	0.00166144
GO Molecular Function	KDEL sequence binding	9.58242e-06	0.03534	9.88059	7	0.000430743
Disease Ontology	hyperkalemic periodic paralysis	9.71111e-06	0.0217043	12.8367	6	0.000369208
Disease Ontology	centronuclear myopathy	9.89889e-06	0.022124	2.52969	29	0.00178451
Disease Ontology	dengue shock syndrome	1.01529e-05	0.0226918	2.43822	31	0.00190757
MSigDB Pathway	Genes involved in Apoptosis	1.0154e-05	0.0134033	1.32713	248	0.0152606
GO Molecular Function	dolichyl-phosphate-mannose-protein mannosyltransferase activity	1.02594e-05	0.0378367	6.82004	9	0.000553812
MSigDB Pathway	Genes involved in Destabilization of mRNA by KSRP	1.0849e-05	0.0143207	2.42968	31	0.00190757
MSigDB Pathway	Signaling mediated by p38-gamma and p38-delta	1.09169e-05	0.0144103	2.22788	37	0.00227678
MSigDB Pathway	Genes involved in Signaling by NOTCH2	1.13582e-05	0.0149928	2.17144	39	0.00239985
GO Molecular Function	pseudouridylate synthase activity	1.1373e-05	0.0419436	17.8529	5	0.000307673
MSigDB Pathway	Mechanism of Gene Regulation by Peroxisome Proliferators via PPARa(alpha)	1.17901e-05	0.0155629	1.41146	169	0.0103994
GO Molecular Function	deoxyribonucleotide binding	1.18511e-05	0.0437068	3.92377	15	0.00092302
PANTHER Pathway	Pyridoxal phosphate salvage pathway	1.19008e-05	0.00180893	7.83226	8	0.000492277
BioCyc Pathway	pyridoxal 5'-phosphate salvage pathway	1.19008e-05	0.00395107	7.83226	8	0.000492277
GO Molecular Function	repressing transcription factor binding	1.29922e-05	0.0479152	1.41036	168	0.0103378
GO Molecular Function	C-5 sterol desaturase activity	1.30916e-05	0.0482817	5.23203	11	0.000676881
Disease Ontology	neonatal diabetes mellitus	1.3192e-05	0.0294841	2.70601	25	0.00153837
Disease Ontology	muscular disease	1.33004e-05	0.0297263	1.11143	1503	0.0924866
MSigDB Pathway	Genes involved in p75 NTR receptor-mediated signalling	1.33016e-05	0.0175582	1.38166	188	0.0115685
GO Molecular Function	alcohol dehydrogenase (NADP+) activity	1.33116e-05	0.0490934	2.53608	28	0.00172297
GO Molecular Function	dodecenoyl-CoA delta-isomerase activity	1.3322e-05	0.0491317	2.92595	22	0.00135376
BioCyc Pathway	fatty acid &beta;-oxidation III (unsaturated, odd number)	1.3322e-05	0.00442292	2.92595	22	0.00135376
MSigDB Pathway	SODD/TNFR1 Signaling Pathway	1.34022e-05	0.0176909	2.84356	23	0.0014153
GO Molecular Function	structural constituent of cytoskeleton	1.34231e-05	0.0495042	1.3853	185	0.0113839
Disease Ontology	myopathy	1.44133e-05	0.0322137	1.11096	1502	0.0924251
MSigDB Pathway	Genes involved in Mitotic G2-G2/M phases	1.45013e-05	0.0191417	1.45777	140	0.00861485
MSigDB Pathway	Validated nuclear estrogen receptor alpha network	1.46529e-05	0.0193418	1.37671	190	0.0116916
BioCyc Pathway	adenine and adenosine salvage I	1.49898e-05	0.00497661	11.8771	6	0.000369208
MSigDB Pathway	Genes involved in Metabolism of proteins	1.53672e-05	0.0202846	1.18129	642	0.0395053
Disease Ontology	Cytomegalovirus infectious disease	1.56376e-05	0.03495	1.37883	187	0.011507
Disease Ontology	placental insufficiency	1.5937e-05	0.0356193	5.11996	11	0.000676881
MSigDB Pathway	Genes involved in Biosynthesis of the N-glycan precursor (dolichol lipid-linked oligosaccharide, LLO) and transfer to a nascent protein	1.72266e-05	0.0227391	1.78111	63	0.00387668
Disease Ontology	spinal muscular atrophy	1.87321e-05	0.0418663	1.62724	85	0.00523045
Disease Ontology	aveolar rhabdomyosarcoma	1.90185e-05	0.0425064	1.98237	46	0.00283059
Disease Ontology	disease by infectious agent	1.92785e-05	0.0430875	1.08831	2139	0.131623
Disease Ontology	sialadenitis	1.94998e-05	0.0435821	2.64147	25	0.00153837
MSigDB Pathway	Cell cycle	2.01642e-05	0.0266167	1.32676	231	0.0142145
MSigDB Pathway	Genes involved in Degradation of the extracellular matrix	2.03242e-05	0.026828	1.86405	54	0.00332287
MSigDB Pathway	Effects of calcineurin in Keratinocyte Differentiation	2.05472e-05	0.0271223	1.64963	80	0.00492277
BioCyc Pathway	1D-<i>myo</i>-inositol hexakisphosphate biosynthesis II (mammalian)	2.14481e-05	0.00712077	2.06469	41	0.00252292
PANTHER Pathway	Allantoin degradation	2.28453e-05	0.00347249	11.0094	6	0.000369208
BioCyc Pathway	1D-<i>myo</i>-inositol hexakisphosphate biosynthesis V (from Ins(1,3,4)P3)	2.50196e-05	0.00830651	2.72949	23	0.0014153
PANTHER Pathway	TGF-beta signaling pathway	2.54956e-05	0.00387534	1.30573	251	0.0154452
MSigDB Pathway	Regulation of p27 Phosphorylation during Cell Cycle Progression	2.55889e-05	0.0337773	2.28488	32	0.00196911
PANTHER Pathway	Huntington disease	2.65972e-05	0.00404278	1.2991	259	0.0159375
MSigDB Pathway	Genes involved in Synthesis of DNA	3.25376e-05	0.0429497	1.48798	116	0.00713802
MSigDB Pathway	Genes involved in mRNA Processing	3.25971e-05	0.0430282	1.37249	177	0.0108916
MSigDB Pathway	Adipocytokine signaling pathway	3.31333e-05	0.043736	1.39953	158	0.00972248
MSigDB Pathway	Base excision repair	3.36482e-05	0.0444157	1.96746	44	0.00270753
MSigDB Pathway	Focal adhesion	3.44445e-05	0.0454667	1.21009	456	0.0280598
MSigDB Pathway	Genes involved in Transcriptional activity of SMAD2/SMAD3:SMAD4 heterotrimer	3.55738e-05	0.0469574	1.56131	93	0.00572272
MSigDB Pathway	Chronic myeloid leukemia	3.61741e-05	0.0477499	1.36582	180	0.0110762
PANTHER Pathway	General transcription by RNA polymerase I	0.000112466	0.0170948	2.46394	23	0.0014153
BioCyc Pathway	asparagine biosynthesis I	0.000138437	0.0459612	5.49605	8	0.000492277
PANTHER Pathway	DNA replication	0.000146867	0.0223238	2.02339	34	0.00209218
BioCyc Pathway	D-<i>myo</i>-inositol-5-phosphate metabolism	0.000149888	0.0497628	1.69359	57	0.00350748

## Sheet: TableS5
Table S5 Validation Results for CpG Sites in FLT4 and RELB Genes Associated to Serum ALT Levels
* The average methylation level of close neighboring CpGs as a unit. # The case with abnormal ALT levels (>40 U/L) were coded as 1.
Chromosome	Position (bp)	Gene	Discovery		Validation
			β	p-value	β value of conditional logistic regression	OR (95% CI) for single CpG site #	p
chr5	180046224	FLT4	-0.0890894	1.26172e-10	Not detected
chr5	180046227	FLT4	-0.0890412	1.25678e-10	Not detected
chr5	180046235	FLT4	-0.0888852	1.38278e-10	-0.19474	0.823(0.602,1.126)*	0.2232
chr5	180046240	FLT4	-0.0887553	1.47117e-10	-0.19474	0.823(0.602,1.126)*	0.2232
chr5	180046244	FLT4	-0.0886856	1.52575e-10	-0.19474	0.823(0.602,1.126)*	0.2232
chr5	180046249	FLT4	-0.0885374	1.60367e-10	-0.19474	0.823(0.602,1.126)*	0.2232
chr5	180046258	FLT4	-0.0884296	1.90962e-10	-0.10302	0.902(0.760,1.070)	0.23775
chr5	180046270	FLT4	-0.0884146	2.21784e-10	-0.319617	0.726(0.585,0.902)*	0.00371
chr5	180046275	FLT4	-0.0884783	2.30307e-10	-0.319617	0.726(0.585,0.902)*	0.00371
chr5	180046290	FLT4	-0.0887632	2.84612e-10	-0.15423	0.857(0.746,0.985)	0.03
chr5	180046305	FLT4	-0.0894725	4.79337e-10	-0.27177	0.762(0.627,0.926)	0.00632
chr19	45532170	RELB	0.0638519	1.28334e-08	0.09488	1.100(0.977,1.238)	0.11642
chr19	45532179	RELB	0.0664869	4.20679e-09	0.07338	1.076(0.953,1.215)	0.23707
chr19	45532196	RELB	0.0787792	1.77266e-08	0.21047	1.234(1.032,1.476)*	0.0212
chr19	45532201	RELB	0.0791784	1.51529e-08	0.21047	1.234(1.032,1.476)*	0.0212
chr19	45532208	RELB	0.0795534	1.47425e-08	0.12343	1.131(0.993,1.289)*	0.0642
chr19	45532214	RELB	0.0794964	1.51825e-08	0.12343	1.131(0.993,1.289)*	0.0642
chr19	45532235	RELB	0.0800399	2.38501e-08	0.16307	1.177(1.011,1.371)	0.0361
